# Supplementary material for: 4-(3-Methyl-4,5-dihydro-1H-benzo[g]indazol-1-yl)benzene­sulfonamide
Source: Acta Crystallogr Sect E Struct Rep Online. 2011 Aug 27;67(Pt 9):o2441. doi: 10.1107/S1600536811033186 (PMC3200647; doi:10.1107/S1600536811033186)
Supplement: Supplementary file 2 [file e-67-o2441-Isup2.hkl]

# 
# h,k,l, Fc-squared, Fo-squared, sigma(Fo-squared) and status flag 
# 
data_I
_shelx_title '  P21/n' 
_shelx_refln_list_code          4 
_shelx_F_calc_maximum      130.97 
_exptl_crystal_F_000       712.00 
_reflns_d_resolution_high  0.8006 
 
loop_ 
 _symmetry_equiv_pos_as_xyz 
 'x, y, z' 
 '-x+1/2, y+1/2, -z+1/2' 
 '-x, -y, -z' 
 'x-1/2, -y-1/2, z-1/2' 
 
_cell_length_a     4.8838 
_cell_length_b    27.3894 
_cell_length_c    12.2399 
_cell_angle_alpha  90.000 
_cell_angle_beta   94.738 
_cell_angle_gamma  90.000 
 
_shelx_F_squared_multiplier     1.000 
 
loop_ 
 _refln_index_h 
 _refln_index_k 
 _refln_index_l 
 _refln_F_squared_calc 
 _refln_F_squared_meas 
 _refln_F_squared_sigma 
 _refln_observed_status 
   2   0   0      546.69      594.00      6.63 o 
   4   0   0        9.50       10.11      1.36 o 
   1   1   0      846.93      942.93      4.89 o 
   2   1   0     1521.17     1235.22      6.76 o 
   3   1   0      863.86      910.47     11.13 o 
   4   1   0       67.87       72.03      2.09 o 
   5   1   0       40.58       34.21      2.06 o 
   0   2   0      745.06      982.68      4.86 o 
   1   2   0      503.40      407.70      2.41 o 
   2   2   0      909.22      965.07      5.80 o 
   3   2   0      963.51      933.40     11.90 o 
   4   2   0        8.13       10.38      0.89 o 
   5   2   0        7.80       13.06      1.40 o 
   1   3   0      652.37      564.04      2.91 o 
   2   3   0      162.56      196.62      3.43 o 
   3   3   0     1204.00     1192.28     32.18 o 
   4   3   0      218.70      200.68      3.49 o 
   5   3   0       74.92       76.71      3.04 o 
   0   4   0     4699.44     4252.09     14.63 o 
   1   4   0     6327.21     5529.22     10.17 o 
   2   4   0      315.26      340.50      7.01 o 
   3   4   0       91.82       93.19      5.29 o 
   4   4   0        1.56        6.47      0.83 o 
   5   4   0       95.80       80.75      3.07 o 
   1   5   0    12353.80    11245.19     42.08 o 
   2   5   0      987.72      946.29      7.01 o 
   3   5   0       39.55       45.85      5.59 o 
   4   5   0       67.05       66.00      2.27 o 
   5   5   0       71.88       87.62      3.84 o 
   1   6   0       45.58       53.31      1.06 o 
   2   6   0       20.86       32.12      1.56 o 
   3   6   0        2.82       11.51      1.40 o 
   4   6   0      121.14      125.28      3.48 o 
   5   6   0       81.41       73.97      3.51 o 
   1   7   0     1704.65     1649.16      7.23 o 
   2   7   0      508.91      490.49      6.22 o 
   3   7   0      229.92      242.69      5.97 o 
   4   7   0       23.20       27.93      1.72 o 
   5   7   0       14.71       11.70      1.49 o 
   0   8   0     3236.12     3179.91     18.65 o 
   1   8   0       98.57       83.24      1.75 o 
   2   8   0     2346.52     2440.58     19.10 o 
   3   8   0      479.05      497.32      8.74 o 
   4   8   0      277.54      293.87      5.35 o 
   5   8   0       13.83       16.84      1.83 o 
   1   9   0     1718.44     1624.07     11.19 o 
   2   9   0       40.47       80.59      1.88 o 
   3   9   0      452.98      485.72      8.78 o 
   4   9   0      119.47       97.29      3.15 o 
   5   9   0       19.26       11.30      1.53 o 
   0  10   0      966.87      903.83     11.57 o 
   1  10   0      307.31      377.04      5.66 o 
   2  10   0        3.72        6.51      0.77 o 
   3  10   0      703.02      664.84      8.52 o 
   4  10   0      150.36      161.37      4.06 o 
   5  10   0       11.58       11.71      1.50 o 
   1  11   0     3643.52     3908.45     99.48 o 
   2  11   0        8.72       14.47      1.11 o 
   3  11   0       20.22       16.83      1.24 o 
   4  11   0        8.05       23.26      1.63 o 
   5  11   0      151.44      122.23      4.34 o 
   0  12   0      650.69      705.65     11.61 o 
   1  12   0     2109.43     2281.68     28.76 o 
   2  12   0       25.29       21.02      1.37 o 
   3  12   0       88.30       72.40      2.54 o 
   4  12   0       33.46       42.03      2.16 o 
   5  12   0       28.31       30.71      2.48 o 
   1  13   0       43.21       38.87      2.09 o 
   2  13   0     1119.61     1213.22     10.34 o 
   3  13   0       40.36       41.09      2.00 o 
   4  13   0       94.43       98.97      3.24 o 
   5  13   0       38.62       31.19      1.68 o 
   0  14   0     1521.74     1424.88     18.44 o 
   1  14   0     1054.56     1102.14     11.45 o 
   2  14   0      209.97      245.45      4.83 o 
   3  14   0        2.10        2.06      0.62 o 
   4  14   0       42.35       45.39      2.23 o 
   5  14   0       21.12       18.41      1.29 o 
   1  15   0        6.05        4.53      0.90 o 
   2  15   0      507.47      531.72      7.30 o 
   3  15   0      169.93      183.44      3.46 o 
   4  15   0        3.44       20.70      1.53 o 
   5  15   0       83.21       85.87      2.51 o 
   0  16   0      366.20      348.90     10.16 o 
   1  16   0      140.64      143.39      3.61 o 
   2  16   0      116.38      153.40      4.06 o 
   3  16   0      133.23      157.02      3.63 o 
   4  16   0       57.12       36.72      1.96 o 
   5  16   0       33.36       56.81      1.94 o 
   1  17   0      635.42      614.90     26.05 o 
   2  17   0       65.69       55.67      2.00 o 
   3  17   0        1.38        8.35      1.81 o 
   4  17   0        3.17        6.03      1.11 o 
   5  17   0       23.43       15.46      0.97 o 
   0  18   0        1.32        7.11      1.86 o 
   1  18   0       40.82       55.89      3.20 o 
   2  18   0       11.63       14.73      0.91 o 
   3  18   0      659.64      620.29      8.15 o 
   4  18   0       20.49       38.50      1.87 o 
   5  18   0        3.99        4.56      0.65 o 
   1  19   0      106.37       86.49      2.71 o 
   2  19   0      155.13      184.53      3.72 o 
   3  19   0       44.83       48.35      2.35 o 
   4  19   0        0.11        2.89      0.92 o 
   0  20   0     1103.02     1067.21     26.23 o 
   1  20   0      303.21      248.18      5.33 o 
   2  20   0      253.92      215.09      3.93 o 
   3  20   0       32.47       27.02      1.62 o 
   4  20   0       12.29       16.77      1.47 o 
   1  21   0      111.16      114.74      2.78 o 
   2  21   0      247.01      285.62      5.71 o 
   3  21   0       36.16       61.31      2.32 o 
   4  21   0       21.83       19.30      1.81 o 
   0  22   0       15.64       17.12      1.63 o 
   1  22   0        9.88       18.92      1.12 o 
   2  22   0        0.11        8.52      1.15 o 
   3  22   0       79.28       96.25      3.12 o 
   4  22   0       33.80       18.55      1.67 o 
   1  23   0      965.25      964.66      9.44 o 
   2  23   0      106.76       96.34      2.98 o 
   3  23   0        3.04        4.91      1.10 o 
   4  23   0       38.40       39.92      2.21 o 
   0  24   0        0.12       -0.03      0.95 o 
   1  24   0      704.90      736.85      9.45 o 
   2  24   0      455.39      443.17      6.25 o 
   3  24   0       72.73       84.12      3.42 o 
   4  24   0        2.48        7.60      0.97 o 
   1  25   0       69.15       61.24      2.79 o 
   2  25   0       79.48       74.85      2.56 o 
   3  25   0       20.39       25.44      1.84 o 
   4  25   0        2.27        5.14      0.82 o 
   0  26   0       72.75       98.40      3.86 o 
   1  26   0      221.74      213.83      4.50 o 
   2  26   0        0.08        2.52      0.68 o 
   3  26   0        5.18        2.72      0.70 o 
   1  27   0       11.30       16.48      1.48 o 
   2  27   0       48.50       56.24      2.04 o 
   3  27   0       86.13      100.90      3.80 o 
   0  28   0        2.90        0.04      0.96 o 
   1  28   0       22.74       16.45      1.42 o 
   2  28   0        4.97        7.40      0.97 o 
   3  28   0        0.28        1.93      0.68 o 
   1  29   0      195.93      221.10      4.61 o 
   2  29   0       52.84       46.56      2.00 o 
   3  29   0       17.47       18.15      2.16 o 
   0  30   0       37.77       29.22      3.24 o 
   1  30   0        3.32        8.44      0.91 o 
   2  30   0        4.40        7.77      0.95 o 
   1  31   0       31.41       30.74      1.57 o 
   2  31   0       41.43       33.55      1.92 o 
   0  32   0       75.68       58.59      2.69 o 
   1  32   0       52.67       53.65      1.84 o 
   2  32   0       18.67        8.36      1.43 o 
   1  33   0       74.77       79.26      2.23 o 
   0  34   0       73.81      106.53      4.29 o 
  -5   0   1       28.42       19.58      3.16 o 
  -3   0   1      118.64      132.86      4.09 o 
   1   0   1     1875.85     1591.95      7.01 o 
   3   0   1      879.82     1027.20     18.57 o 
   5   0   1      555.94      504.44     13.30 o 
  -5   1   1       47.11       45.71      3.30 o 
  -4   1   1      132.97      140.14      3.08 o 
  -3   1   1      862.03      787.57      8.16 o 
  -2   1   1      913.53      924.30      5.24 o 
  -1   1   1    17148.23    15633.13     30.54 o 
   0   1   1       46.36       36.12      1.42 o 
   1   1   1      679.01      862.83      3.46 o 
   2   1   1     1143.85     1095.04      7.62 o 
   3   1   1      173.70      200.23      4.83 o 
   4   1   1       12.50       25.35      2.00 o 
   5   1   1      106.96       94.99      2.91 o 
  -5   2   1        0.10        1.43      1.19 o 
  -4   2   1     1062.37     1014.23     13.25 o 
  -3   2   1      623.41      635.75      8.89 o 
  -2   2   1      456.68      459.27      4.23 o 
  -1   2   1    17152.62    14236.82     30.78 o 
   0   2   1      159.39      157.37      2.27 o 
   1   2   1     1161.44     1083.22      4.45 o 
   2   2   1       18.33       27.23      1.21 o 
   3   2   1      486.26      509.27      7.90 o 
   4   2   1      362.36      340.79      4.32 o 
   5   2   1        9.07       17.65      1.34 o 
  -6   3   1        4.74       15.18      1.88 o 
  -5   3   1       69.73       68.38      3.95 o 
  -4   3   1       41.43      118.13      2.45 o 
  -3   3   1       20.96       27.49      1.96 o 
  -2   3   1      575.91      445.46      4.78 o 
  -1   3   1     4726.77     4327.34     14.62 o 
   0   3   1     1513.28     1287.16     33.04 o 
   1   3   1       12.83       24.66      0.84 o 
   2   3   1      366.15      345.59      4.26 o 
   3   3   1      248.36      266.06      4.98 o 
   4   3   1      220.65      220.87      3.49 o 
   5   3   1        0.03       -0.26      0.85 o 
  -6   4   1        6.53        3.87      2.58 o 
  -5   4   1        0.04        2.47      1.09 o 
  -4   4   1      659.01      668.34      7.57 o 
  -3   4   1      954.05      935.54     19.30 o 
  -2   4   1        0.22       19.70      1.07 o 
   0   4   1     9194.38     9605.21     26.14 o 
   1   4   1        0.35       21.79      1.44 o 
   2   4   1      194.35      264.17      3.55 o 
   3   4   1      605.70      602.71     30.45 o 
   4   4   1       12.64       25.16      1.33 o 
   5   4   1        0.62        1.95      0.76 o 
  -6   5   1        2.45        5.97      1.20 o 
  -5   5   1        2.41        2.36      0.85 o 
  -4   5   1      226.24      207.11      3.77 o 
  -3   5   1      281.99      268.12      4.75 o 
  -2   5   1     2318.73     1936.35      9.49 o 
  -1   5   1     1407.71     1400.28     15.62 o 
   0   5   1        0.66       15.07      4.22 o 
   1   5   1     2642.38     2409.46      5.75 o 
   2   5   1      422.42      455.41      3.86 o 
   3   5   1      168.23      170.88      4.85 o 
   4   5   1      269.80      262.02      4.58 o 
   5   5   1       39.79       39.74      2.72 o 
  -5   6   1       34.43       35.32      2.72 o 
  -4   6   1      164.77      217.89      4.49 o 
  -3   6   1       52.02       74.89      2.56 o 
  -2   6   1      421.61      426.97      4.29 o 
  -1   6   1     3901.10     3143.59     11.06 o 
   0   6   1      549.87      545.23      5.05 o 
   1   6   1      681.18      631.65      3.92 o 
   2   6   1      793.17      803.85      6.30 o 
   3   6   1      254.95      208.54     21.41 o 
   4   6   1        6.10       16.17      1.37 o 
   5   6   1        1.38       13.06      1.67 o 
  -5   7   1       87.10       89.13      4.20 o 
  -4   7   1      706.32      638.42     12.35 o 
  -3   7   1      730.32      668.26      8.57 o 
  -2   7   1       61.32       74.34      1.92 o 
  -1   7   1     5431.38     5416.44     79.50 o 
   0   7   1     1257.57     1381.07     13.27 o 
   1   7   1        3.85        9.33      0.44 o 
   2   7   1     2151.51     2104.58     19.84 o 
   3   7   1       10.82       16.10      1.61 o 
   4   7   1       52.14       57.92      2.47 o 
   5   7   1      172.99      148.53      7.12 o 
  -5   8   1        6.38       14.15      1.85 o 
  -4   8   1      509.95      503.72      9.38 o 
  -3   8   1       37.04       72.55      3.34 o 
  -2   8   1      206.35      233.98      3.28 o 
  -1   8   1      795.75      951.07     13.70 o 
   0   8   1       31.61       25.70      4.44 o 
   1   8   1       10.50       13.96      0.58 o 
   2   8   1      376.04      319.33      4.79 o 
   3   8   1        1.45       12.57      1.46 o 
   4   8   1      315.59      303.21      7.82 o 
   5   8   1       29.26       28.49      1.81 o 
  -5   9   1      142.03      130.19      7.78 o 
  -4   9   1       45.92       76.57      2.79 o 
  -3   9   1      733.65      717.71     10.56 o 
  -2   9   1     4860.24     4840.61     15.35 o 
  -1   9   1      205.46      216.63      4.23 o 
   0   9   1       89.76      125.17      2.98 o 
   1   9   1      324.31      302.06      3.08 o 
   2   9   1      369.85      358.54      5.20 o 
   3   9   1      175.58      158.37      5.07 o 
   4   9   1      271.72      309.89      7.01 o 
   5   9   1       56.11       45.74      2.21 o 
  -5  10   1       10.76        8.19      1.08 o 
  -4  10   1       69.61       79.14      3.50 o 
  -3  10   1       19.76       24.06      1.71 o 
  -2  10   1     1629.45     1704.18      8.55 o 
  -1  10   1      124.42      115.79      3.25 o 
   0  10   1      158.20      185.84      7.48 o 
   1  10   1      687.44      962.73      6.22 o 
   2  10   1      362.19      331.67      4.71 o 
   3  10   1        0.93       20.42      1.35 o 
   4  10   1       66.60       61.45      3.00 o 
   5  10   1       15.44       29.59      1.78 o 
  -5  11   1      118.20      135.50      7.45 o 
  -4  11   1       10.02       28.79      1.80 o 
  -3  11   1        2.48       10.39      0.99 o 
  -2  11   1     1606.70     1471.23      9.52 o 
  -1  11   1       78.80       74.45      2.03 o 
   0  11   1      186.23      186.62     10.48 o 
   1  11   1      326.40      251.79      4.79 o 
   2  11   1        2.40        6.98      0.93 o 
   3  11   1       32.47       30.48      1.98 o 
   4  11   1       27.08       35.75      2.41 o 
   5  11   1      359.39      380.59      5.88 o 
  -5  12   1       99.57       97.23      2.57 o 
  -4  12   1      567.79      579.43      7.90 o 
  -3  12   1       94.54       90.01      2.83 o 
  -2  12   1      113.43      107.13      2.34 o 
  -1  12   1      183.45      150.81      3.06 o 
   0  12   1      122.71       99.62      3.17 o 
   1  12   1     1233.22     1198.56     13.38 o 
   2  12   1       44.99       40.48      1.81 o 
   3  12   1      468.54      477.97      7.63 o 
   4  12   1     1179.00     1207.01     18.61 o 
   5  12   1       81.41      108.39      3.08 o 
  -5  13   1       40.16       45.12      1.74 o 
  -4  13   1      200.78      171.86      4.21 o 
  -3  13   1      276.06      276.42      5.01 o 
  -2  13   1        1.94        1.88      0.86 o 
  -1  13   1     1061.16     1148.17      8.88 o 
   0  13   1        0.10        1.84      0.63 o 
   1  13   1       52.24       43.15      2.01 o 
   2  13   1      947.01     1028.13      9.42 o 
   3  13   1       71.64       54.96      1.86 o 
   4  13   1      137.81      119.52      4.14 o 
   5  13   1       44.13       40.66      1.56 o 
  -5  14   1       30.05       28.91      1.37 o 
  -4  14   1       65.01       75.85      2.81 o 
  -3  14   1      225.20      228.70      5.35 o 
  -2  14   1      339.45      377.46      5.07 o 
  -1  14   1      302.66      251.82      5.22 o 
   0  14   1       15.21       13.53      1.38 o 
   1  14   1      283.65      320.41     17.41 o 
   2  14   1      146.27      195.39      4.19 o 
   3  14   1      161.05      167.14      3.25 o 
   4  14   1      123.35      139.36      4.38 o 
   5  14   1       38.42       30.88      1.70 o 
  -5  15   1      105.79       75.06      3.07 o 
  -4  15   1        1.76        9.42      1.15 o 
  -3  15   1      672.75      636.17      8.34 o 
  -2  15   1      242.68      269.18      5.04 o 
  -1  15   1      165.56      203.91      5.41 o 
   0  15   1      568.49      579.05      8.98 o 
   1  15   1      119.48      116.03     12.45 o 
   2  15   1      260.86      251.90      6.65 o 
   3  15   1      199.69      229.01      3.57 o 
   4  15   1       24.48       31.84      1.86 o 
   5  15   1       10.42        4.94      0.58 o 
  -5  16   1        1.12        0.83      0.44 o 
  -4  16   1       29.27       28.45      2.05 o 
  -3  16   1      110.31      111.77      4.89 o 
  -2  16   1      356.85      357.38      5.50 o 
  -1  16   1       78.51       93.98      3.89 o 
   0  16   1       45.40       17.49      1.73 o 
   1  16   1       59.28       65.06      2.87 o 
   2  16   1      539.43      541.61     14.29 o 
   3  16   1       76.70       90.81      2.29 o 
   4  16   1        7.95        6.17      0.94 o 
   5  16   1       85.27       61.20      1.98 o 
  -5  17   1       30.43       27.81      1.71 o 
  -4  17   1       12.63       11.60      1.34 o 
  -3  17   1      115.55       98.27      2.94 o 
  -2  17   1      388.67      444.46      4.67 o 
  -1  17   1       30.56       29.81      2.32 o 
   0  17   1      145.84      157.64      5.15 o 
   1  17   1       85.30       70.45      2.66 o 
   2  17   1      295.33      326.07      6.23 o 
   3  17   1       61.68       52.33      2.39 o 
   4  17   1      247.01      209.94      4.38 o 
   5  17   1       65.39       68.98      2.34 o 
  -5  18   1       30.05       34.20      2.36 o 
  -4  18   1       75.27       62.48      3.52 o 
  -3  18   1       37.34       27.96      1.82 o 
  -2  18   1       77.39       74.96      1.84 o 
  -1  18   1      228.14      209.03      4.93 o 
   0  18   1      249.92      226.57      6.15 o 
   1  18   1      557.04      562.41      8.44 o 
   2  18   1      669.85      626.50      7.21 o 
   3  18   1        0.34        9.89      1.12 o 
   4  18   1      309.45      315.23      5.18 o 
   5  18   1        3.20        7.23      1.10 o 
  -4  19   1       85.52      100.11      3.39 o 
  -3  19   1        7.60       11.67      1.24 o 
  -2  19   1       79.89       81.57      2.13 o 
  -1  19   1       14.78       20.87      1.09 o 
   0  19   1      344.93      324.64     11.38 o 
   1  19   1      185.22      183.09      5.75 o 
   2  19   1       40.51       54.21      2.22 o 
   3  19   1       18.84       34.76      1.97 o 
   4  19   1       29.07       31.44      2.41 o 
  -4  20   1       33.35       19.99      1.52 o 
  -3  20   1        6.34       22.17      1.84 o 
  -2  20   1      139.92      126.48      2.51 o 
  -1  20   1     1183.86     1201.86     12.39 o 
   0  20   1       83.84       87.60      2.95 o 
   1  20   1      829.78      854.53      6.77 o 
   2  20   1      313.79      281.35      5.05 o 
   3  20   1       24.80       37.42      2.03 o 
   4  20   1       99.97       84.98      3.70 o 
  -4  21   1        0.31        1.24      0.64 o 
  -3  21   1      360.05      311.05      5.99 o 
  -2  21   1       11.00        4.91      0.78 o 
  -1  21   1        2.91       11.77      0.91 o 
   0  21   1      448.47      463.26      5.12 o 
   1  21   1      124.88      128.54      2.72 o 
   2  21   1      955.34      845.94     11.63 o 
   3  21   1       12.92       17.44      1.43 o 
   4  21   1        4.03        7.17      1.18 o 
  -4  22   1       43.08       50.17      2.09 o 
  -3  22   1      113.39       95.50      3.15 o 
  -2  22   1        4.78        4.13      0.77 o 
  -1  22   1       35.02       54.25      1.80 o 
   0  22   1     2695.97     2706.19     13.65 o 
   1  22   1       30.22       35.23      1.51 o 
   2  22   1      410.14      363.98      7.74 o 
   3  22   1      351.06      315.79      5.81 o 
   4  22   1       93.89      107.69      5.58 o 
  -4  23   1        6.00       11.69      2.07 o 
  -3  23   1      106.70      114.07      4.11 o 
  -2  23   1        4.33        6.82      0.90 o 
  -1  23   1        0.79       15.40      1.69 o 
   0  23   1       97.72      133.56      2.92 o 
   1  23   1      242.79      252.91      5.46 o 
   2  23   1      167.23      206.95      5.88 o 
   3  23   1       10.60       16.41      1.92 o 
   4  23   1       28.93       31.97      2.17 o 
  -4  24   1        3.20        2.44      0.66 o 
  -3  24   1        3.77        3.87      0.91 o 
  -2  24   1       33.20       46.82      1.90 o 
  -1  24   1      389.76      339.04      7.41 o 
   0  24   1      194.75      208.45      4.36 o 
   1  24   1      323.84      323.30      6.23 o 
   2  24   1        6.22        9.54      1.43 o 
   3  24   1        0.26       -0.26      0.69 o 
   4  24   1        9.70       12.02      1.15 o 
  -4  25   1       42.38       58.63      2.13 o 
  -3  25   1        5.32       10.38      1.49 o 
  -2  25   1      275.35      269.46      4.36 o 
  -1  25   1      194.63      193.79      5.61 o 
   0  25   1       48.81       65.94      2.47 o 
   1  25   1        7.42        8.94      1.29 o 
   2  25   1        2.61        8.60      1.10 o 
   3  25   1       29.86       39.71      2.24 o 
   4  25   1       69.12       71.57      3.36 o 
  -3  26   1        3.82        1.78      1.56 o 
  -2  26   1       31.11       31.48      1.39 o 
  -1  26   1       18.11       15.06      1.31 o 
   0  26   1       32.47       28.77      1.93 o 
   1  26   1      131.74      146.41      4.12 o 
   2  26   1        0.31        2.13      1.15 o 
   3  26   1      133.77      132.10      3.79 o 
  -3  27   1        1.91        3.46      0.85 o 
  -2  27   1      537.80      500.33      5.58 o 
  -1  27   1       44.69       45.03      2.08 o 
   0  27   1       13.40       15.55      1.48 o 
   1  27   1     1073.22     1122.03     15.30 o 
   2  27   1      136.70      105.41      3.17 o 
   3  27   1       12.82        9.05      1.02 o 
  -3  28   1       35.88       28.79      1.87 o 
  -2  28   1       31.78       33.52      1.75 o 
  -1  28   1       22.68       22.42      1.62 o 
   0  28   1      440.81      452.20      6.68 o 
   1  28   1      132.81      144.45      4.23 o 
   2  28   1        0.01        3.07      0.86 o 
   3  28   1       67.01       55.30      2.46 o 
  -3  29   1       10.99       11.78      1.81 o 
  -2  29   1       35.44       32.34      1.59 o 
  -1  29   1        0.76        1.17      0.78 o 
   0  29   1       36.59       40.48      2.93 o 
   1  29   1       98.70      131.12      3.00 o 
   2  29   1        3.83        4.01      0.70 o 
   3  29   1        1.21        0.28      0.78 o 
  -2  30   1       13.02       12.15      1.06 o 
  -1  30   1        8.35       11.18      1.21 o 
   0  30   1        5.62       13.70      1.63 o 
   1  30   1        3.39        5.64      0.74 o 
   2  30   1        6.48       11.53      1.04 o 
  -2  31   1        5.80       10.07      1.17 o 
  -1  31   1        0.99        2.72      0.50 o 
   0  31   1        8.32       11.04      0.96 o 
   1  31   1        5.89        3.32      0.93 o 
   2  31   1        7.73        8.94      1.68 o 
  -2  32   1        7.43        7.32      1.31 o 
  -1  32   1        2.45        2.72      0.54 o 
   0  32   1       48.38       37.36      1.49 o 
   1  32   1       49.04       49.70      1.94 o 
   2  32   1       36.73       32.40      2.51 o 
  -1  33   1      134.62      176.64      3.98 o 
   0  33   1       10.78       10.22      0.64 o 
   1  33   1       48.39       51.25      1.80 o 
   0  34   1        9.34       13.56      1.62 o 
  -6   0   2       40.84       62.77      3.67 o 
  -4   0   2     1525.50     1471.84     24.71 o 
  -2   0   2     1403.53     1361.39      9.20 o 
   2   0   2     1230.39     1153.88     11.26 o 
   4   0   2      116.29      129.80      5.09 o 
  -6   1   2        9.50       18.04      1.48 o 
  -5   1   2       15.74       15.03      2.05 o 
  -4   1   2      120.75      122.23      2.60 o 
  -3   1   2       45.35       42.43      2.29 o 
  -2   1   2      325.59      216.95      2.20 o 
  -1   1   2     5343.87     5265.50     21.12 o 
   0   1   2      198.07      212.27      1.89 o 
   1   1   2     4669.27     4350.30     10.09 o 
   2   1   2      470.06      376.98      3.09 o 
   3   1   2      618.53      623.44      9.79 o 
   4   1   2      743.39      675.21      6.70 o 
   5   1   2        0.24        3.02      1.10 o 
  -6   2   2        2.95        5.24      0.91 o 
  -5   2   2       28.70       33.77      2.15 o 
  -4   2   2        9.01       16.65      1.07 o 
  -3   2   2        2.49        8.29      0.90 o 
  -2   2   2        0.22        1.83      0.47 o 
  -1   2   2      243.71      322.16      3.66 o 
   0   2   2       72.35       81.02      0.97 o 
   1   2   2      168.13      266.09      2.79 o 
   2   2   2     2819.87     3101.25     11.77 o 
   3   2   2      981.06      868.47     10.39 o 
   4   2   2        0.60        8.55      0.97 o 
   5   2   2        5.15       15.76      1.29 o 
  -6   3   2       52.22       52.88      2.29 o 
  -5   3   2       65.19       73.39      3.10 o 
  -4   3   2      249.38      206.69      3.37 o 
  -3   3   2      121.87      115.13      3.11 o 
  -2   3   2     1458.04     1399.67      7.84 o 
  -1   3   2     3305.55     3442.24     16.27 o 
   0   3   2      798.19      765.50      3.41 o 
   1   3   2     1906.70     1744.13     10.80 o 
   2   3   2      581.90      575.14      5.82 o 
   3   3   2       61.06       93.58      5.44 o 
   4   3   2       36.13       46.69      1.89 o 
   5   3   2      293.60      287.01      4.94 o 
  -6   4   2        1.54        1.49      1.11 o 
  -5   4   2      284.93      340.56      6.95 o 
  -4   4   2        6.57        7.64      0.80 o 
  -3   4   2      653.89      574.64      6.96 o 
  -2   4   2      484.27      496.38      6.75 o 
  -1   4   2     7123.63     6867.19     39.57 o 
   0   4   2      184.03      252.78      2.80 o 
   1   4   2       75.08      132.78      1.61 o 
   2   4   2       44.10       17.97      1.07 o 
   3   4   2      668.21      560.11     11.02 o 
   4   4   2       32.35       37.32      1.97 o 
   5   4   2      245.85      212.69     11.79 o 
  -5   5   2      273.74      230.48      5.44 o 
  -4   5   2      106.06      113.55      2.55 o 
  -3   5   2      369.80      430.90      6.09 o 
  -2   5   2     4925.49     4489.38     30.98 o 
  -1   5   2      330.42      329.77      2.66 o 
   0   5   2      105.64      101.78      2.14 o 
   1   5   2       58.40       63.98      1.29 o 
   2   5   2      526.57      483.10      4.21 o 
   3   5   2        8.32       15.81      2.55 o 
   4   5   2      156.85      172.97      5.25 o 
   5   5   2       36.46       49.53      3.07 o 
  -5   6   2      173.55      134.29      5.16 o 
  -4   6   2      284.53      294.40      5.39 o 
  -3   6   2      661.50      584.24      7.11 o 
  -2   6   2      545.57      504.69      9.29 o 
  -1   6   2     2715.11     2564.19     16.81 o 
   0   6   2     6778.89     6141.61     30.18 o 
   1   6   2       30.23       39.52      1.36 o 
   2   6   2      202.28      158.32      2.45 o 
   3   6   2        0.29        3.01      1.46 o 
   4   6   2       27.54       31.51      1.91 o 
   5   6   2       97.55      101.29      6.63 o 
  -5   7   2        0.63        8.00      1.50 o 
  -4   7   2       21.39       32.07      1.89 o 
  -3   7   2      253.02      260.60      4.84 o 
  -2   7   2      296.78      228.84      3.45 o 
  -1   7   2     1219.58     1196.40      8.05 o 
   0   7   2      112.63      103.39      2.45 o 
   1   7   2       99.14       72.81      1.25 o 
   2   7   2       16.89        6.95      0.56 o 
   3   7   2       63.74       63.45      5.26 o 
   4   7   2      541.75      515.63      7.30 o 
   5   7   2       73.57       77.92      3.70 o 
  -5   8   2        0.21       -0.47      0.90 o 
  -4   8   2       66.80       61.97      3.06 o 
  -3   8   2       73.24      118.78      4.10 o 
  -2   8   2      340.27      369.06      5.35 o 
  -1   8   2      184.59      248.54      3.29 o 
   0   8   2     1210.17     1105.03      8.45 o 
   1   8   2      210.41      243.52      2.98 o 
   2   8   2      205.99      228.87      3.29 o 
   3   8   2      109.72      116.92      4.23 o 
   4   8   2      568.99      558.19      9.15 o 
   5   8   2       14.25       29.98      2.34 o 
  -5   9   2       29.95       45.91      3.02 o 
  -4   9   2       70.16       47.15      2.21 o 
  -3   9   2     1183.98     1165.92     14.58 o 
  -2   9   2     1151.61     1180.70      8.20 o 
  -1   9   2     1336.50     1298.14      6.07 o 
   0   9   2       41.64       59.17      2.10 o 
   1   9   2      253.14      183.94      2.69 o 
   2   9   2       70.85       68.99      2.09 o 
   3   9   2       73.16       90.28      2.45 o 
   4   9   2        9.54       20.57      1.88 o 
   5   9   2      230.12      238.71      9.61 o 
  -5  10   2      208.34      213.02      6.26 o 
  -4  10   2       68.78       65.16      2.59 o 
  -3  10   2      730.35      706.32     11.32 o 
  -2  10   2      979.40      947.36      7.43 o 
  -1  10   2       17.12       38.87      1.40 o 
   0  10   2      629.62      649.56      8.43 o 
   1  10   2      879.45      900.47      5.06 o 
   2  10   2      189.54      106.45      2.41 o 
   3  10   2     1149.70     1147.44     18.61 o 
   4  10   2      332.81      322.41      6.75 o 
   5  10   2       10.10       15.90      1.39 o 
  -5  11   2      235.76      209.40      4.85 o 
  -4  11   2       60.10       41.34      2.09 o 
  -3  11   2      541.49      560.08      6.98 o 
  -2  11   2     1601.68     1510.37      8.48 o 
  -1  11   2     1260.42     1210.66      6.23 o 
   0  11   2      981.82     1001.86      9.47 o 
   1  11   2      150.54      223.49      3.60 o 
   2  11   2      260.88      319.71      5.28 o 
   3  11   2      108.85      117.10      3.84 o 
   4  11   2       21.20       52.97      2.83 o 
   5  11   2       48.03       45.65      2.12 o 
  -5  12   2       75.93       75.74      2.79 o 
  -4  12   2       10.59       16.68      2.16 o 
  -3  12   2      582.47      485.29      9.09 o 
  -2  12   2      179.49      208.11      3.29 o 
  -1  12   2      547.64      583.34      5.58 o 
   0  12   2       62.93       57.45      2.43 o 
   1  12   2     2824.17     3177.15     19.21 o 
   2  12   2      225.74      182.08      4.58 o 
   3  12   2       25.26       18.61      1.61 o 
   4  12   2       26.23       45.65      2.63 o 
   5  12   2       19.86       11.09      1.11 o 
  -5  13   2        4.50        9.77      1.06 o 
  -4  13   2       50.48       55.21      2.41 o 
  -3  13   2      287.27      297.99      5.28 o 
  -2  13   2     2394.32     2445.63     11.66 o 
  -1  13   2        3.78       13.74      1.11 o 
   0  13   2     1449.41     1715.95     13.69 o 
   1  13   2       17.88       42.98      3.17 o 
   2  13   2       65.37       59.41      3.94 o 
   3  13   2      196.86      215.41      3.65 o 
   4  13   2      493.57      513.41      8.38 o 
   5  13   2        0.34        2.76      0.68 o 
  -5  14   2        2.05        2.06      0.62 o 
  -4  14   2       63.05       60.13      2.50 o 
  -3  14   2       17.88       42.17      1.84 o 
  -2  14   2       31.96       37.22      1.54 o 
  -1  14   2       42.58       24.12      1.28 o 
   0  14   2     2014.88     2030.60     42.65 o 
   1  14   2      431.29      373.88      8.94 o 
   2  14   2        2.81       12.00      1.56 o 
   3  14   2      807.77      678.42      6.55 o 
   4  14   2      198.99      209.61      5.31 o 
   5  14   2        0.09        7.37      0.71 o 
  -5  15   2       12.94       15.87      1.54 o 
  -4  15   2       24.21       37.46      1.97 o 
  -3  15   2      540.93      544.39      6.57 o 
  -2  15   2       28.67       57.38      1.94 o 
  -1  15   2        6.61        5.25      0.80 o 
   0  15   2       49.18       96.87      3.61 o 
   1  15   2      177.48      119.76      3.27 o 
   2  15   2      671.40      706.65     11.26 o 
   3  15   2       68.86       79.40      2.30 o 
   4  15   2        3.81       21.46      2.20 o 
   5  15   2      205.68      190.32      2.93 o 
  -5  16   2      126.78      116.85      3.49 o 
  -4  16   2      121.26       86.08      3.45 o 
  -3  16   2      174.07      150.79      3.54 o 
  -2  16   2       89.20       92.00      1.90 o 
  -1  16   2      457.12      454.36      5.83 o 
   0  16   2        7.42       23.92      1.93 o 
   1  16   2        0.16       11.80      1.15 o 
   2  16   2       12.79       38.83      1.74 o 
   3  16   2      663.39      676.12      7.19 o 
   4  16   2       16.71       15.01      2.00 o 
   5  16   2       18.33       31.85      1.25 o 
  -5  17   2        1.37        7.76      1.40 o 
  -4  17   2        1.21        8.06      1.94 o 
  -3  17   2       39.88       34.81      2.01 o 
  -2  17   2      161.30      169.79      2.49 o 
  -1  17   2      402.29      391.52      5.62 o 
   0  17   2       19.66       24.11      2.06 o 
   1  17   2      549.02      443.77      6.77 o 
   2  17   2       75.63       80.61      2.56 o 
   3  17   2      284.07      263.09      4.52 o 
   4  17   2       51.32       64.18      5.12 o 
   5  17   2       65.07       65.76      3.18 o 
  -5  18   2        2.94        3.30      0.97 o 
  -4  18   2        0.53        4.43      1.88 o 
  -3  18   2      558.71      506.78      7.35 o 
  -2  18   2      199.68      206.86      2.81 o 
  -1  18   2     1115.43     1113.05     10.07 o 
   0  18   2      715.56      707.16     11.09 o 
   1  18   2      545.92      536.60      6.41 o 
   2  18   2      100.65      141.45      3.48 o 
   3  18   2      639.00      561.61      7.56 o 
   4  18   2       14.92       16.91      1.48 o 
  -4  19   2      115.56      103.81      3.38 o 
  -3  19   2      163.88      188.34      4.50 o 
  -2  19   2      150.70      156.58      2.70 o 
  -1  19   2      203.86      186.58      3.42 o 
   0  19   2        0.27       19.72      2.03 o 
   1  19   2       46.60       53.99      1.67 o 
   2  19   2      212.96      277.24      4.95 o 
   3  19   2       70.25       84.17      2.95 o 
   4  19   2        4.99       12.79      1.21 o 
  -4  20   2      286.89      254.99      5.05 o 
  -3  20   2       26.73       25.86      1.59 o 
  -2  20   2      377.92      364.38      4.03 o 
  -1  20   2      268.81      260.97      3.87 o 
   0  20   2      708.13      689.52      6.18 o 
   1  20   2       59.15       43.68      1.74 o 
   2  20   2       17.53        9.42      1.33 o 
   3  20   2       71.31       58.08      2.94 o 
   4  20   2       36.83       35.12      2.36 o 
  -4  21   2        0.49       14.88      1.25 o 
  -3  21   2        1.58        3.15      0.90 o 
  -2  21   2       71.26       89.84      3.68 o 
  -1  21   2       16.11       20.58      1.16 o 
   0  21   2       29.91       35.28      1.46 o 
   1  21   2      463.04      425.01      6.21 o 
   2  21   2      276.34      331.44      7.29 o 
   3  21   2       15.43       26.81      2.03 o 
   4  21   2       16.38       19.22      1.72 o 
  -4  22   2        7.12        3.31      0.69 o 
  -3  22   2       42.46       39.34      2.09 o 
  -2  22   2       70.94       60.64      2.38 o 
  -1  22   2      957.12      938.87      7.66 o 
   0  22   2        7.72        6.88      0.86 o 
   1  22   2        5.90       28.84      1.68 o 
   2  22   2      159.24      159.94      5.12 o 
   3  22   2       10.30        9.39      1.70 o 
   4  22   2        3.68        1.57      0.72 o 
  -4  23   2       41.78       29.25      1.44 o 
  -3  23   2       17.17       20.25      1.67 o 
  -2  23   2        8.60        6.80      0.92 o 
  -1  23   2      241.43      300.57      6.96 o 
   0  23   2      983.96     1038.45      8.63 o 
   1  23   2     1600.09     1499.75     15.46 o 
   2  23   2      298.96      312.69      7.13 o 
   3  23   2        0.01        0.52      0.83 o 
   4  23   2       20.90       28.93      2.61 o 
  -4  24   2       37.99       48.56      2.06 o 
  -3  24   2      153.77      164.47      5.83 o 
  -2  24   2      501.02      502.81      6.06 o 
  -1  24   2     1331.08     1364.98     24.18 o 
   0  24   2      198.27      181.94      4.45 o 
   1  24   2        8.69       24.78      2.73 o 
   2  24   2       37.65       43.12      2.74 o 
   3  24   2      273.88      241.12      5.49 o 
   4  24   2        4.83        2.21      0.62 o 
  -4  25   2       23.77       21.72      2.01 o 
  -3  25   2        2.23        3.78      1.04 o 
  -2  25   2        3.23       13.51      1.20 o 
  -1  25   2       61.51       67.45      2.92 o 
   0  25   2      132.21      129.57      3.78 o 
   1  25   2      284.78      240.44      6.25 o 
   2  25   2       79.49       65.85      3.24 o 
   3  25   2        1.24        2.22      0.74 o 
   4  25   2        0.93        0.14      0.34 o 
  -3  26   2        2.77        2.47      0.88 o 
  -2  26   2       68.36       77.02      2.28 o 
  -1  26   2      412.16      372.24      7.54 o 
   0  26   2      986.77     1025.71     10.44 o 
   1  26   2        4.29       19.80      1.63 o 
   2  26   2      267.45      199.59      4.47 o 
   3  26   2        7.96        5.69      0.89 o 
  -3  27   2       40.63       49.43      2.67 o 
  -2  27   2       29.25       29.96      1.56 o 
  -1  27   2       12.61       26.82      1.81 o 
   0  27   2      103.83      116.44      3.10 o 
   1  27   2        6.44        7.42      1.30 o 
   2  27   2       99.84       98.41      3.01 o 
   3  27   2        0.34        1.44      0.56 o 
  -3  28   2       68.38       70.47      2.79 o 
  -2  28   2       26.05       27.43      1.41 o 
  -1  28   2      137.35      110.57      3.40 o 
   0  28   2      332.37      371.74      5.92 o 
   1  28   2        1.15        3.38      0.96 o 
   2  28   2       12.61        6.21      1.03 o 
   3  28   2        1.55        0.28      0.51 o 
  -3  29   2      205.19      205.08      6.78 o 
  -2  29   2      129.47      145.12      3.85 o 
  -1  29   2       30.46       36.31      1.70 o 
   0  29   2      328.28      343.87      7.85 o 
   1  29   2        0.52        0.41      0.74 o 
   2  29   2       32.47       30.13      1.58 o 
   3  29   2        1.48        1.79      0.52 o 
  -2  30   2       10.24       12.00      1.72 o 
  -1  30   2       69.74       57.04      2.20 o 
   0  30   2        3.04        4.48      1.15 o 
   1  30   2        0.93        0.38      0.54 o 
   2  30   2       61.08       60.10      2.34 o 
  -2  31   2       81.04       65.59      2.73 o 
  -1  31   2        1.30        0.76      0.64 o 
   0  31   2       13.13       13.35      0.89 o 
   1  31   2        0.51        0.53      0.50 o 
   2  31   2       25.53       41.41      3.20 o 
  -2  32   2       24.14       25.31      2.18 o 
  -1  32   2        1.47        1.93      0.56 o 
   0  32   2       26.81       23.67      1.18 o 
   1  32   2       12.49       11.25      0.91 o 
  -1  33   2        0.29        0.49      0.47 o 
   0  33   2        2.89        2.39      0.52 o 
   1  33   2      120.83      111.64      2.48 o 
  -5   0   3       53.06       48.14      5.05 o 
  -3   0   3       88.08       66.41      4.59 o 
  -1   0   3      827.16     1268.36     10.68 o 
   1   0   3     1160.76     1402.78     19.10 o 
   3   0   3     1277.70     1188.44     19.66 o 
   5   0   3      906.30      880.25     12.09 o 
  -6   1   3        1.32        4.24      1.00 o 
  -5   1   3      115.70      112.24      5.23 o 
  -4   1   3       31.65       33.70      1.44 o 
  -3   1   3      332.78      303.96     12.11 o 
  -2   1   3      139.91      176.47      2.62 o 
  -1   1   3     1385.66     1570.16      6.19 o 
   0   1   3      966.10      958.36      4.01 o 
   1   1   3     7560.08     6888.16     26.91 o 
   2   1   3      501.17      492.83      5.06 o 
   3   1   3       61.50       57.56      2.44 o 
   4   1   3        2.05        6.40      0.88 o 
   5   1   3       34.86       45.05      2.03 o 
  -6   2   3       17.57       28.30      1.70 o 
  -5   2   3       18.04        9.96      1.82 o 
  -4   2   3      224.30      229.69      3.64 o 
  -3   2   3       10.44       21.54      1.85 o 
  -2   2   3     1000.17      968.12      5.33 o 
  -1   2   3    16783.55    15146.28     24.29 o 
   0   2   3     1376.44     1444.23      8.54 o 
   1   2   3      149.72      243.86      5.01 o 
   2   2   3      159.63      133.46      2.28 o 
   3   2   3      259.34      249.41      5.77 o 
   4   2   3        0.93       10.57      1.17 o 
   5   2   3       24.57       31.73      1.71 o 
  -6   3   3       46.83       47.91      2.22 o 
  -5   3   3        3.27        6.32      0.92 o 
  -4   3   3       16.02       47.01      1.70 o 
  -3   3   3        0.90        3.20      0.82 o 
  -2   3   3      706.69      795.32      7.55 o 
  -1   3   3     4244.48     4127.46     17.06 o 
   0   3   3     8170.15     7415.92     18.56 o 
   1   3   3      267.27      306.92      4.22 o 
   2   3   3      114.78       87.69      1.96 o 
   3   3   3      161.15      162.89      4.07 o 
   4   3   3      693.60      635.96      7.13 o 
   5   3   3       18.88       26.44      1.85 o 
  -5   4   3       14.49       15.15      1.81 o 
  -4   4   3      524.27      552.05      5.63 o 
  -3   4   3       33.10       39.98      2.49 o 
  -2   4   3     2599.48     2558.75     13.01 o 
  -1   4   3     7566.26     7214.75      9.86 o 
   0   4   3      995.05      973.36      3.63 o 
   1   4   3      984.13      907.03      8.00 o 
   2   4   3     1685.11     1638.34     12.44 o 
   3   4   3      643.71      668.02      9.34 o 
   4   4   3       19.87       53.26      2.38 o 
   5   4   3        8.27        8.32      1.47 o 
  -5   5   3        0.11        1.38      0.89 o 
  -4   5   3      136.00      102.86      2.47 o 
  -3   5   3      864.42      894.62     11.52 o 
  -2   5   3       89.42      176.77      2.49 o 
   0   5   3     2344.97     2026.82      8.25 o 
   1   5   3      242.08      167.24      3.52 o 
   2   5   3        8.96        7.46      0.61 o 
   3   5   3      434.47      398.43      7.23 o 
   4   5   3      740.07      734.73     10.10 o 
   5   5   3       73.49       61.52      3.34 o 
  -5   6   3        1.45        2.60      1.02 o 
  -4   6   3      152.06      164.42      3.34 o 
  -3   6   3       16.95       62.31      3.13 o 
  -2   6   3       90.89       67.56      1.78 o 
  -1   6   3     2784.68     2171.16      7.61 o 
   0   6   3     5473.82     5348.79     17.58 o 
   1   6   3      129.38      135.72      1.94 o 
   2   6   3      196.01      188.66      2.85 o 
   3   6   3     1200.21     1155.67     13.79 o 
   4   6   3      145.01      143.84      4.54 o 
   5   6   3       88.59       83.48      3.80 o 
  -5   7   3       53.02       47.73      4.02 o 
  -4   7   3      237.20      224.55      4.47 o 
  -3   7   3      740.06      693.83     13.35 o 
  -2   7   3       40.32       64.94      2.06 o 
  -1   7   3     1434.71     1528.82      9.26 o 
   0   7   3       16.20       55.28      1.67 o 
   1   7   3      336.72      281.41      2.90 o 
   2   7   3      137.37      143.88      2.53 o 
   3   7   3       28.78       38.37      1.54 o 
   4   7   3        0.11       18.87      1.81 o 
   5   7   3       38.55       24.89      2.14 o 
  -5   8   3        1.40        5.78      1.55 o 
  -4   8   3      141.15      178.07      3.82 o 
  -3   8   3       31.98       43.17      2.65 o 
  -2   8   3        6.83        7.87      1.07 o 
  -1   8   3     1821.49     1634.03     11.44 o 
   0   8   3     1161.27     1163.66      8.73 o 
   1   8   3       67.50       95.12      1.68 o 
   2   8   3      377.03      311.06      3.77 o 
   3   8   3        1.94       17.44      1.19 o 
   4   8   3      265.95      300.63      7.99 o 
   5   8   3        3.41        1.79      0.82 o 
  -5   9   3       46.50       40.04      2.33 o 
  -4   9   3      117.96      150.81      4.72 o 
  -3   9   3        8.31       12.22      0.90 o 
  -2   9   3     2015.95     1959.10     10.41 o 
  -1   9   3        4.37       15.52      1.33 o 
   0   9   3     1446.30     1447.24      9.79 o 
   1   9   3     1933.34     2018.94     12.54 o 
   2   9   3        1.62        3.49      0.54 o 
   3   9   3      144.44      136.04      3.21 o 
   4   9   3      597.25      584.93     11.06 o 
   5   9   3        0.39        3.02      1.01 o 
  -5  10   3       67.56       76.53      3.70 o 
  -4  10   3      338.79      350.65      7.18 o 
  -3  10   3      104.96      165.15      2.88 o 
  -2  10   3     1712.93     1785.19     18.99 o 
  -1  10   3      548.13      546.02      3.77 o 
   0  10   3      604.81      553.12      5.35 o 
   1  10   3      374.98      423.69      6.54 o 
   2  10   3      232.61      236.55      3.39 o 
   3  10   3       78.00       84.42      3.32 o 
   4  10   3       89.74      112.03      5.82 o 
   5  10   3       37.97       38.46      2.44 o 
  -5  11   3       43.20       46.19      2.31 o 
  -4  11   3       22.43       28.54      2.20 o 
  -3  11   3     1137.66     1205.95     10.55 o 
  -2  11   3      224.95      145.28      2.97 o 
  -1  11   3       25.55       36.23      1.18 o 
   0  11   3        1.91        4.02      0.66 o 
   1  11   3      539.98      678.28      6.93 o 
   2  11   3        4.19        5.52      0.68 o 
   3  11   3        0.42        3.51      0.95 o 
   4  11   3      789.77      791.73     12.80 o 
   5  11   3       55.39       64.85      3.00 o 
  -5  12   3        0.68        2.32      0.72 o 
  -4  12   3       72.63       78.70      3.49 o 
  -3  12   3       68.15      110.77      2.60 o 
  -2  12   3      504.63      526.15      5.28 o 
  -1  12   3     2055.63     2009.94      9.77 o 
   0  12   3      974.18      965.34     10.36 o 
   1  12   3      388.62      415.93      5.14 o 
   2  12   3      176.10      150.08      3.83 o 
   3  12   3     1242.06     1183.41     12.08 o 
   4  12   3      147.49      186.53      6.22 o 
   5  12   3      108.98      118.82      3.86 o 
  -5  13   3        6.86        8.60      1.02 o 
  -4  13   3      462.11      480.99      8.39 o 
  -3  13   3      102.21      101.08      2.77 o 
  -2  13   3        0.17       17.01      1.03 o 
  -1  13   3      716.47      715.15      6.61 o 
   0  13   3     2016.96     2048.49     24.65 o 
   1  13   3        4.09        4.69      0.94 o 
   2  13   3      157.07      166.59      5.28 o 
   3  13   3      318.06      302.32      4.90 o 
   4  13   3        3.63       12.01      1.79 o 
   5  13   3       78.79       76.18      2.97 o 
  -5  14   3       12.88        6.57      1.19 o 
  -4  14   3      110.12      137.19      4.49 o 
  -3  14   3       70.03       66.02      2.33 o 
  -2  14   3       13.90       10.90      0.88 o 
  -1  14   3      199.07      170.63      3.39 o 
   0  14   3      792.56      870.16     10.89 o 
   1  14   3      450.30      533.10      8.25 o 
   2  14   3      118.46      119.61      4.62 o 
   3  14   3      184.84      190.57      3.94 o 
   4  14   3      367.79      346.88      8.19 o 
   5  14   3       62.35       44.81      2.18 o 
  -5  15   3       24.69       14.30      1.12 o 
  -4  15   3      248.42      284.52      5.12 o 
  -3  15   3      125.21      111.94      3.07 o 
  -2  15   3      374.19      382.43      4.58 o 
  -1  15   3     1859.49     1862.47     11.54 o 
   0  15   3      136.88      168.51      4.90 o 
   1  15   3      406.28      458.04      6.67 o 
   2  15   3       10.40       10.26      1.07 o 
   3  15   3       10.71        9.14      1.20 o 
   4  15   3        0.44       14.19      1.81 o 
   5  15   3       75.27       73.50      2.55 o 
  -5  16   3        0.44        3.32      0.79 o 
  -4  16   3      551.91      504.49     13.58 o 
  -3  16   3      644.02      628.38     11.35 o 
  -2  16   3        0.54        9.61      0.79 o 
  -1  16   3      459.89      419.67      5.69 o 
   0  16   3       82.37      118.29      3.28 o 
   1  16   3       65.90       79.19      2.88 o 
   2  16   3      155.77      141.27      3.42 o 
   3  16   3        1.28       18.35      1.90 o 
   4  16   3        9.18       11.55      1.59 o 
   5  16   3       50.51       31.06      1.52 o 
  -5  17   3        1.79        4.62      0.84 o 
  -4  17   3       54.64       59.82      2.65 o 
  -3  17   3      272.87      340.09      7.50 o 
  -2  17   3     1078.24     1024.21      5.90 o 
  -1  17   3       21.99       43.87      1.95 o 
   0  17   3       45.32       53.60      2.32 o 
   1  17   3      463.45      580.53      9.49 o 
   2  17   3      478.96      450.65      6.06 o 
   3  17   3        1.59        5.83      1.23 o 
   4  17   3      204.56      198.95      5.74 o 
  -5  18   3      108.91       99.98      3.83 o 
  -4  18   3       30.19       39.20      2.75 o 
  -3  18   3       17.59       18.44      1.50 o 
  -2  18   3      157.11      144.52      2.17 o 
  -1  18   3      237.88      277.20      4.50 o 
   0  18   3        4.31       10.15      1.13 o 
   1  18   3      755.10      813.97      7.02 o 
   2  18   3      681.01      663.17     14.47 o 
   3  18   3       76.16      104.33      3.77 o 
   4  18   3        3.73       18.52      1.80 o 
  -4  19   3      121.16      123.29      4.83 o 
  -3  19   3       21.59       31.24      1.88 o 
  -2  19   3      357.26      347.02      4.78 o 
  -1  19   3      577.01      618.74      7.87 o 
   0  19   3      430.85      458.03      7.67 o 
   1  19   3       71.74       49.95      1.82 o 
   2  19   3        2.05        4.23      0.77 o 
   3  19   3       17.59       14.71      2.01 o 
   4  19   3       90.86       85.05      2.83 o 
  -4  20   3       55.83       51.31      2.21 o 
  -3  20   3       28.61       33.56      2.23 o 
  -2  20   3       27.47       19.15      1.06 o 
  -1  20   3       22.16       18.34      1.17 o 
   0  20   3      358.62      315.95      4.49 o 
   1  20   3        0.19        2.56      0.56 o 
   2  20   3       26.80       34.93      2.42 o 
   3  20   3      204.05      221.36      7.10 o 
   4  20   3       27.29       23.57      1.88 o 
  -4  21   3        0.11        6.73      1.05 o 
  -3  21   3      111.28       88.41      3.44 o 
  -2  21   3      234.60      234.60      4.12 o 
  -1  21   3      100.84       96.08      2.44 o 
   0  21   3     1646.73     1624.25     11.58 o 
   1  21   3      687.49      700.84      7.76 o 
   2  21   3      168.78      159.80      5.05 o 
   3  21   3       44.64       47.13      5.65 o 
   4  21   3       12.03       12.25      1.35 o 
  -4  22   3      166.86      167.85      3.91 o 
  -3  22   3       20.45       25.89      1.66 o 
  -2  22   3      401.43      410.53      5.08 o 
  -1  22   3      916.24      946.25     10.10 o 
   0  22   3      246.49      259.54      4.21 o 
   1  22   3       10.13       13.55      1.52 o 
   2  22   3      213.43      159.21      5.06 o 
   3  22   3        0.30        1.69      0.99 o 
   4  22   3       19.08       21.63      1.59 o 
  -4  23   3        9.49       17.50      1.27 o 
  -3  23   3       11.42       12.72      1.18 o 
  -2  23   3      232.89      233.58      4.58 o 
  -1  23   3       12.55       17.93      2.61 o 
   0  23   3        1.04        8.92      1.30 o 
   1  23   3      305.67      296.41      6.89 o 
   2  23   3      285.79      282.50      6.68 o 
   3  23   3       26.36       26.11      2.38 o 
   4  23   3      145.27      177.79      4.01 o 
  -4  24   3      167.48      183.23      6.16 o 
  -3  24   3        1.03        4.80      0.94 o 
  -2  24   3       86.79      114.17      3.16 o 
  -1  24   3       64.71       67.57      3.31 o 
   0  24   3       60.06       69.47      3.32 o 
   1  24   3       40.55       40.79      2.64 o 
   2  24   3       50.09       54.42      3.29 o 
   3  24   3      176.83      175.87      5.76 o 
   4  24   3        7.73        8.79      0.88 o 
  -4  25   3        6.89        8.57      1.26 o 
  -3  25   3       20.28       36.74      2.38 o 
  -2  25   3      168.09      191.48      3.96 o 
  -1  25   3       16.23       18.55      1.81 o 
   0  25   3        1.29        8.99      1.10 o 
   1  25   3       29.63       33.91      2.39 o 
   2  25   3      119.76      119.81      4.23 o 
   3  25   3       63.52       61.40      2.58 o 
  -3  26   3       38.35       35.51      1.86 o 
  -2  26   3       15.62       11.67      1.03 o 
  -1  26   3       75.16       82.42      3.54 o 
   0  26   3       13.26       15.94      1.33 o 
   1  26   3       12.25       18.18      1.76 o 
   2  26   3        2.19        1.62      0.79 o 
   3  26   3        0.74        5.00      0.93 o 
  -3  27   3       47.63       54.79      2.72 o 
  -2  27   3      362.57      338.73      5.65 o 
  -1  27   3        2.59        7.91      1.16 o 
   0  27   3      105.94       86.70      2.91 o 
   1  27   3      484.12      422.89      6.73 o 
   2  27   3       10.59        7.53      0.90 o 
   3  27   3        0.12       -0.10      0.47 o 
  -3  28   3      266.91      223.42      5.33 o 
  -2  28   3      255.70      264.52      4.94 o 
  -1  28   3      229.16      223.16      4.25 o 
   0  28   3       43.99       37.19      1.83 o 
   1  28   3       12.02       11.27      1.24 o 
   2  28   3       94.56       68.31      2.79 o 
   3  28   3       13.96       15.89      1.01 o 
  -3  29   3        3.92        5.96      1.27 o 
  -2  29   3        0.33        3.77      0.82 o 
  -1  29   3       63.54       59.89      2.11 o 
   0  29   3       26.38       16.32      1.27 o 
   1  29   3      122.72      125.24      3.27 o 
   2  29   3       34.80       33.37      1.82 o 
  -2  30   3       37.42       40.77      1.86 o 
  -1  30   3        3.03        6.51      0.73 o 
   0  30   3        3.00        3.47      1.00 o 
   1  30   3      241.39      232.10      4.07 o 
   2  30   3        0.87        0.73      0.47 o 
  -2  31   3       43.54       34.88      2.03 o 
  -1  31   3        9.24        6.94      0.93 o 
   0  31   3        5.57        3.98      0.75 o 
   1  31   3       12.83       12.30      1.07 o 
   2  31   3        0.26        1.29      0.54 o 
  -1  32   3       81.06       73.58      1.96 o 
   0  32   3       29.45       32.04      1.64 o 
   1  32   3        0.24        1.88      0.48 o 
  -1  33   3       35.77       40.26      2.67 o 
   0  33   3        0.12        0.40      0.41 o 
  -4   0   4      744.23      815.36     10.99 o 
  -2   0   4     1998.11     1806.79     12.05 o 
   0   0   4       10.64       46.17     21.47 o 
   2   0   4     9548.94     9540.40     51.60 o 
   4   0   4       84.32       94.09      4.47 o 
  -5   1   4       24.41       30.45      2.18 o 
  -4   1   4        0.25       19.61      1.32 o 
  -3   1   4      464.30      494.32      9.10 o 
  -2   1   4      204.54      194.20      3.98 o 
  -1   1   4     2058.62     1955.83      8.82 o 
   0   1   4     8414.73     7991.06     64.82 o 
   1   1   4      476.16      584.05      4.80 o 
   2   1   4       53.90       43.14      1.55 o 
   3   1   4        2.23        4.91      0.75 o 
   4   1   4      815.11      829.28      9.15 o 
   5   1   4      263.20      226.50      4.18 o 
  -5   2   4       74.24       99.68      3.72 o 
  -4   2   4      125.05      139.94      2.93 o 
  -3   2   4       65.10       56.83      3.08 o 
  -2   2   4       26.00       38.88      1.02 o 
  -1   2   4       34.48       88.04      1.70 o 
   0   2   4      296.64      346.50      3.04 o 
   1   2   4     3061.42     3064.26     30.59 o 
   2   2   4      217.57      276.73      3.81 o 
   3   2   4      279.99      281.53      3.53 o 
   4   2   4       31.25       40.74      2.12 o 
   5   2   4       22.46       65.88      2.32 o 
  -5   3   4       40.56       63.64      3.56 o 
  -4   3   4       61.46       78.66      2.22 o 
  -3   3   4      252.91      271.10      6.61 o 
  -2   3   4      187.18      185.60      2.12 o 
  -1   3   4      162.96      276.65      2.44 o 
   0   3   4        3.11       11.57      0.93 o 
   1   3   4     2351.48     2008.08     12.15 o 
   2   3   4       49.82       73.42      2.46 o 
   3   3   4        4.75       19.72      1.11 o 
   4   3   4       66.49       67.93      2.40 o 
   5   3   4      690.51      655.39     10.22 o 
  -5   4   4      342.68      372.08      6.65 o 
  -4   4   4        7.51        9.95      0.89 o 
  -3   4   4       41.21       44.64      2.77 o 
  -2   4   4      248.94      301.91      5.37 o 
  -1   4   4      426.35      372.79      2.86 o 
   0   4   4       53.53       52.80      0.89 o 
   1   4   4     3435.60     3759.60     18.68 o 
   2   4   4     1096.46      963.94     11.87 o 
   3   4   4     1645.81     1709.40     16.54 o 
   4   4   4      263.33      245.79      5.12 o 
   5   4   4      130.56      112.84      4.61 o 
  -5   5   4       13.41       15.42      1.48 o 
  -4   5   4       10.43       16.36      1.13 o 
  -3   5   4      390.56      427.93      8.35 o 
  -2   5   4     4711.72     4616.41     23.22 o 
  -1   5   4      219.96      299.76      2.98 o 
   0   5   4        8.04        9.75      0.47 o 
   1   5   4      310.77      223.91      3.55 o 
   2   5   4        1.67       20.10      1.64 o 
   3   5   4       61.70       92.00      2.23 o 
   4   5   4      359.75      376.46      7.32 o 
   5   5   4       16.28       19.32      1.88 o 
  -5   6   4      115.57       95.56      2.90 o 
  -4   6   4      504.18      565.61      5.41 o 
  -3   6   4      961.70      887.08     12.09 o 
  -2   6   4     4220.47     4061.30     22.88 o 
  -1   6   4       23.62       25.73      0.92 o 
   0   6   4       33.72       77.51      1.63 o 
   1   6   4      340.94      365.66     14.04 o 
   2   6   4     1282.04     1243.67     11.59 o 
   3   6   4       13.71       25.41      1.21 o 
   4   6   4       10.67       16.41      1.74 o 
   5   6   4       66.86       62.04      4.90 o 
  -5   7   4       10.06       18.40      1.65 o 
  -4   7   4      294.19      356.31      4.31 o 
  -3   7   4       28.53       40.02      2.78 o 
  -2   7   4        1.66      101.74      2.19 o 
  -1   7   4       17.17       12.88      0.78 o 
   0   7   4      833.61      767.31      7.14 o 
   1   7   4       26.01       38.43      1.97 o 
   2   7   4        0.80        3.30      0.49 o 
   3   7   4       99.20       97.97      2.29 o 
   4   7   4      505.37      481.02      8.24 o 
   5   7   4      128.67      136.01      4.53 o 
  -5   8   4        0.22        1.24      0.68 o 
  -4   8   4       91.78      107.92      4.08 o 
  -3   8   4      276.25      322.54      3.92 o 
  -2   8   4      348.20      253.82      3.87 o 
  -1   8   4      237.37      195.75      4.05 o 
   0   8   4     3204.89     3346.09     20.64 o 
   1   8   4       16.75       12.05      2.39 o 
   2   8   4       29.45       40.26      1.45 o 
   3   8   4        1.10        5.15      0.84 o 
   4   8   4      598.70      533.31     10.56 o 
   5   8   4       44.41       63.76      4.28 o 
  -5   9   4       17.87       31.06      1.74 o 
  -4   9   4        6.77       13.25      1.20 o 
  -3   9   4        4.86       10.16      0.75 o 
  -2   9   4       29.01       41.60      5.58 o 
  -1   9   4     1046.80     1249.71      8.70 o 
   0   9   4      989.37     1007.37      7.62 o 
   1   9   4      417.23      400.79      8.95 o 
   2   9   4       84.16      100.53      2.32 o 
   3   9   4     1556.38     1467.49     16.72 o 
   4   9   4        0.89       30.27      8.69 o 
   5   9   4      371.63      370.89      7.11 o 
  -5  10   4      244.45      239.91      4.61 o 
  -4  10   4        1.11        8.60      1.05 o 
  -3  10   4      318.07      301.22      3.72 o 
  -2  10   4       62.31       59.40      3.51 o 
  -1  10   4      958.07      885.00      5.04 o 
   0  10   4      708.07      820.57     15.03 o 
   1  10   4       12.37       13.94      1.24 o 
   2  10   4      755.73      666.08      6.18 o 
   3  10   4     2034.33     2125.22     22.65 o 
   4  10   4       26.76       27.87      2.56 o 
   5  10   4       91.83       97.54      4.50 o 
  -5  11   4       80.96       88.56      3.07 o 
  -4  11   4       47.39       51.50      2.16 o 
  -3  11   4     1097.48     1063.50      7.55 o 
  -2  11   4       91.93      151.96      3.26 o 
  -1  11   4      752.12      776.01      6.29 o 
   0  11   4       20.02       24.03      0.97 o 
   1  11   4      783.52      888.38     15.63 o 
   2  11   4       41.95       56.80      2.05 o 
   3  11   4      497.60      493.69      6.44 o 
   4  11   4       41.36       49.24      3.25 o 
   5  11   4       51.02       55.43      2.63 o 
  -5  12   4       14.33       23.44      1.51 o 
  -4  12   4      179.19      195.87      4.66 o 
  -3  12   4        1.10       50.07      1.69 o 
  -2  12   4      607.45      596.18      6.58 o 
  -1  12   4      733.68      729.12      6.64 o 
   0  12   4      466.05      420.30      4.59 o 
   1  12   4      500.29      537.40      8.57 o 
   2  12   4        7.30        6.04      0.77 o 
   3  12   4      159.37      159.75      4.61 o 
   4  12   4       10.37        9.48      1.61 o 
   5  12   4        1.27        3.98      1.38 o 
  -5  13   4       31.42       53.85      5.76 o 
  -4  13   4       65.74       69.36      2.68 o 
  -3  13   4      356.61      291.61      3.73 o 
  -2  13   4      680.96      733.58     12.38 o 
  -1  13   4       71.10      105.51      2.64 o 
   0  13   4      349.63      489.49      6.47 o 
   1  13   4       26.05       45.78      2.63 o 
   2  13   4      750.49      707.72      7.62 o 
   3  13   4        9.05       10.25      1.32 o 
   4  13   4      239.11      231.75      6.65 o 
   5  13   4        2.98        1.72      0.58 o 
  -5  14   4      121.25      121.99      3.69 o 
  -4  14   4        1.70       11.52      1.90 o 
  -3  14   4      561.85      581.43      6.81 o 
  -2  14   4        3.88        8.10      0.96 o 
  -1  14   4       23.85       28.95      1.46 o 
   0  14   4     1948.19     1977.57     14.28 o 
   1  14   4       92.59       60.33      3.12 o 
   2  14   4      802.49      781.44      8.39 o 
   3  14   4      337.06      324.68      6.60 o 
   4  14   4      110.48      124.42      4.84 o 
   5  14   4        6.53       16.18      1.44 o 
  -5  15   4        1.15       13.19      1.77 o 
  -4  15   4        2.23        5.64      1.07 o 
  -3  15   4       18.89       38.82      2.08 o 
  -2  15   4      449.05      406.89      3.87 o 
  -1  15   4       72.15       75.90      2.81 o 
   0  15   4       85.93       83.87      2.51 o 
   1  15   4      251.59      239.35      6.33 o 
   2  15   4      179.08      163.33      3.49 o 
   3  15   4        0.15        0.78      0.74 o 
   4  15   4      538.57      501.78     10.20 o 
   5  15   4       67.09       80.13      3.46 o 
  -5  16   4      132.10      133.58      5.82 o 
  -4  16   4       49.89       58.16      2.83 o 
  -3  16   4       35.88       44.05      2.20 o 
  -2  16   4        7.29        8.53      0.64 o 
  -1  16   4      185.08      208.07      4.10 o 
   0  16   4       98.02      118.74      3.09 o 
   1  16   4        2.31        4.28      1.05 o 
   2  16   4      299.04      258.36      5.21 o 
   3  16   4      556.87      601.35      9.17 o 
   4  16   4       59.76       59.25      3.19 o 
  -5  17   4      148.01      141.36      8.35 o 
  -4  17   4       50.60       47.43      3.12 o 
  -3  17   4      265.90      218.58      4.77 o 
  -2  17   4        3.19       11.58      0.84 o 
  -1  17   4      884.24      911.87      8.03 o 
   0  17   4      385.05      400.49      5.81 o 
   1  17   4      277.82      257.06      4.40 o 
   2  17   4        7.79       29.28      2.45 o 
   3  17   4      280.40      280.84      6.18 o 
   4  17   4        1.26        2.18      0.91 o 
  -5  18   4        0.13       10.22      1.38 o 
  -4  18   4       34.22       33.12      2.61 o 
  -3  18   4       38.18       55.09      2.55 o 
  -2  18   4      518.48      505.74      4.81 o 
  -1  18   4      267.44      297.15      4.60 o 
   0  18   4        0.27        4.02      0.74 o 
   1  18   4      101.00       85.14      2.63 o 
   2  18   4      170.87      134.23      3.40 o 
   3  18   4       46.37       59.08      2.84 o 
   4  18   4        1.94        5.55      1.08 o 
  -4  19   4       69.36       70.25      3.54 o 
  -3  19   4      215.04      178.04      4.22 o 
  -2  19   4       79.86      102.95      2.22 o 
  -1  19   4      993.17      892.85     13.19 o 
   0  19   4       12.88       10.41      0.88 o 
   1  19   4       21.28       20.02      1.34 o 
   2  19   4      116.42      145.66      8.23 o 
   3  19   4      219.48      205.24      6.77 o 
   4  19   4      133.77      162.34      4.37 o 
  -4  20   4       33.29       31.02      2.30 o 
  -3  20   4       37.28       27.16      2.03 o 
  -2  20   4       27.94       32.72      1.57 o 
  -1  20   4       13.52       36.10      1.58 o 
   0  20   4      101.03      100.98      2.59 o 
   1  20   4        1.74        6.11      0.86 o 
   2  20   4      386.89      380.97      7.63 o 
   3  20   4       16.87       20.55      2.29 o 
   4  20   4       18.61       28.06      1.92 o 
  -4  21   4       42.05       38.72      2.38 o 
  -3  21   4       31.02       40.09      2.39 o 
  -2  21   4       80.75       99.71      2.67 o 
  -1  21   4      108.23       84.84      2.73 o 
   0  21   4      417.80      443.36      5.59 o 
   1  21   4      501.00      458.08      8.42 o 
   2  21   4      290.05      307.05      6.86 o 
   3  21   4      109.50       96.37      4.54 o 
   4  21   4       16.49        7.34      0.99 o 
  -4  22   4        0.51        1.03      0.73 o 
  -3  22   4       48.05       45.65      2.42 o 
  -2  22   4      159.81      147.59      3.31 o 
  -1  22   4       17.18       16.77      1.70 o 
   0  22   4        4.57        2.87      0.85 o 
   1  22   4        3.41        8.80      1.73 o 
   2  22   4      122.30       97.38      4.34 o 
   3  22   4        2.82        8.73      1.75 o 
   4  22   4       40.49       39.66      2.44 o 
  -4  23   4       30.52       30.04      1.76 o 
  -3  23   4       97.83      105.27      4.09 o 
  -2  23   4        6.28       27.83      1.61 o 
  -1  23   4       10.22       10.20      1.43 o 
   0  23   4      235.67      238.11      5.96 o 
   1  23   4      937.56      845.13     11.57 o 
   2  23   4       17.42       18.69      1.77 o 
   3  23   4      171.88      154.78      4.16 o 
   4  23   4        3.35       19.33      1.21 o 
  -4  24   4       18.22       12.98      1.64 o 
  -3  24   4      101.39      119.19      3.07 o 
  -2  24   4       17.33       10.09      1.00 o 
  -1  24   4        2.80        1.40      0.68 o 
   0  24   4      467.31      390.69      8.95 o 
   1  24   4      174.43      176.51      5.29 o 
   2  24   4       52.11       37.44      2.38 o 
   3  24   4      282.22      329.58      6.92 o 
  -3  25   4       22.86       30.78      1.86 o 
  -2  25   4        0.46        2.23      0.62 o 
  -1  25   4       10.76       10.37      1.18 o 
   0  25   4      348.04      370.56      7.28 o 
   1  25   4        0.61        3.87      0.84 o 
   2  25   4       43.94       43.87      2.49 o 
   3  25   4       32.45       35.60      1.57 o 
  -3  26   4      121.58      123.66      4.23 o 
  -2  26   4        1.61        1.30      0.78 o 
  -1  26   4        5.53        2.85      0.77 o 
   0  26   4       91.23       88.62      3.08 o 
   1  26   4      149.02      130.33      3.69 o 
   2  26   4       92.19       86.27      3.30 o 
   3  26   4       40.15       34.24      1.39 o 
  -3  27   4        2.04        1.86      0.74 o 
  -2  27   4        9.35       12.31      1.32 o 
  -1  27   4      134.62      118.81      3.47 o 
   0  27   4      134.07      148.35      3.82 o 
   1  27   4       76.56       81.21      2.51 o 
   2  27   4      128.93      132.88      3.15 o 
   3  27   4       56.84       64.75      1.65 o 
  -3  28   4       24.31       17.80      2.16 o 
  -2  28   4        0.34       -0.12      0.57 o 
  -1  28   4        1.86        2.68      0.92 o 
   0  28   4      173.70      171.38      4.85 o 
   1  28   4        2.80        4.74      0.75 o 
   2  28   4        0.61        1.96      0.80 o 
  -2  29   4       16.76       26.42      1.36 o 
  -1  29   4        3.20        3.45      0.60 o 
   0  29   4       45.44       49.59      2.51 o 
   1  29   4      156.93      167.81      4.26 o 
   2  29   4       26.59       31.17      1.60 o 
  -2  30   4       23.45       32.26      2.24 o 
  -1  30   4        8.45        7.25      0.69 o 
   0  30   4       20.60       23.06      1.64 o 
   1  30   4        0.73        0.16      0.55 o 
   2  30   4        6.81        5.76      0.68 o 
  -2  31   4       66.89       60.17      2.84 o 
  -1  31   4       54.80       53.23      2.11 o 
   0  31   4        2.35        1.49      0.82 o 
   1  31   4        2.32        6.61      0.68 o 
  -1  32   4        0.76        1.50      0.48 o 
   0  32   4       20.09       20.25      0.98 o 
   1  32   4       27.97       16.91      1.19 o 
   0  33   4       59.07       61.86      2.99 o 
  -5   0   5       45.27       74.01      3.10 o 
  -3   0   5       14.85       71.37      5.22 o 
  -1   0   5      245.59      295.06      4.57 o 
   1   0   5     3953.88     3970.44     19.46 o 
   3   0   5     1433.52     1379.87      9.36 o 
   5   0   5       11.82        4.96      1.01 o 
  -5   1   5       85.67       88.18      2.40 o 
  -4   1   5       15.72       21.26      1.42 o 
  -3   1   5     1047.95     1024.09     13.60 o 
  -2   1   5     1116.92     1247.82      5.79 o 
  -1   1   5       44.82       63.21      1.95 o 
   0   1   5      246.21      245.67      6.99 o 
   1   1   5     5656.18     5551.54     20.54 o 
   2   1   5      110.49      107.42      3.65 o 
   3   1   5       16.81       78.83      1.78 o 
   4   1   5      487.53      530.16      7.28 o 
   5   1   5        1.98        0.92      0.53 o 
  -5   2   5       91.94      120.18      5.02 o 
  -4   2   5      186.42      207.36      3.61 o 
  -3   2   5        4.11       35.06      1.89 o 
  -2   2   5       16.51       13.09      0.83 o 
  -1   2   5      101.50       96.79      1.64 o 
   0   2   5      793.21      810.08      6.35 o 
   1   2   5     2896.36     2841.96     16.56 o 
   2   2   5      267.44      193.95      3.60 o 
   3   2   5     1052.46      971.99      5.98 o 
   4   2   5      142.18      186.11      4.35 o 
   5   2   5       10.43       13.78      1.99 o 
  -5   3   5       44.32       69.65      2.44 o 
  -4   3   5      122.75      168.36      3.29 o 
  -3   3   5       49.15       41.34      1.99 o 
  -2   3   5      682.61      747.10      5.40 o 
  -1   3   5        0.31        2.00      0.30 o 
   0   3   5     1997.66     1919.31     13.73 o 
   1   3   5       90.14      115.40      2.39 o 
   2   3   5     1247.20     1176.21      8.57 o 
   3   3   5      114.67      133.24      2.24 o 
   4   3   5     1608.85     1510.92     18.42 o 
   5   3   5        3.86        3.94      0.96 o 
  -5   4   5        0.09       12.19      1.10 o 
  -4   4   5      520.31      514.04      6.00 o 
  -3   4   5       24.45       20.10      1.51 o 
  -2   4   5     1442.48     1441.91      7.19 o 
  -1   4   5      482.83      454.22      3.89 o 
   0   4   5        3.84       10.49      0.67 o 
   1   4   5     3418.67     3807.95     23.52 o 
   2   4   5      528.32      538.20      5.63 o 
   3   4   5       66.73       96.75      2.21 o 
   4   4   5      131.48      150.89      4.68 o 
   5   4   5       43.86       38.75      2.38 o 
  -5   5   5       43.38       47.15      1.66 o 
  -4   5   5       35.39       65.52      2.24 o 
  -3   5   5      509.76      545.58      5.02 o 
  -2   5   5      642.49      636.02      4.33 o 
  -1   5   5      380.46      285.51      3.17 o 
   0   5   5     2005.55     1973.76      7.45 o 
   1   5   5        1.55       32.28      1.84 o 
   2   5   5       58.86       47.62      1.70 o 
   3   5   5     1821.78     1827.97     10.58 o 
   4   5   5      428.69      410.29      6.56 o 
   5   5   5      102.13       77.49      3.30 o 
  -5   6   5       66.03       70.61      1.97 o 
  -4   6   5      629.50      594.34      6.52 o 
  -3   6   5        2.54       49.02      1.54 o 
  -2   6   5       28.64       47.59      1.30 o 
  -1   6   5       16.67       46.92      1.45 o 
   0   6   5      938.95      965.22      5.33 o 
   1   6   5      736.74      772.94      7.50 o 
   2   6   5     1046.17     1069.80      7.97 o 
   3   6   5     1455.81     1382.96     11.60 o 
   4   6   5        1.09        6.38      1.24 o 
   5   6   5        1.94        7.78      1.23 o 
  -5   7   5       33.40       38.62      1.65 o 
  -4   7   5       22.69       58.60      1.93 o 
  -3   7   5      779.59      780.15      6.01 o 
  -2   7   5        1.82        5.77      0.55 o 
  -1   7   5      152.95      225.57      3.28 o 
   0   7   5      549.50      644.90      4.53 o 
   1   7   5     2068.74     1984.20     12.03 o 
   2   7   5       91.97       70.58      2.42 o 
   3   7   5      294.47      325.80      4.30 o 
   4   7   5      435.95      420.53      7.62 o 
   5   7   5        4.97        2.67      0.88 o 
  -5   8   5      182.88      161.31      3.44 o 
  -4   8   5       27.46       20.32      1.15 o 
  -3   8   5      288.41      373.90      4.21 o 
  -2   8   5      276.68      271.39      3.80 o 
  -1   8   5     1734.07     1670.96     13.71 o 
   0   8   5     1031.40     1141.59      9.82 o 
   1   8   5      216.64      226.12      3.81 o 
   2   8   5      278.03      260.57      4.62 o 
   3   8   5     1004.65      912.36      7.60 o 
   4   8   5        0.99       19.91      2.25 o 
   5   8   5       41.41       31.89      2.08 o 
  -5   9   5       28.72       40.35      1.95 o 
  -4   9   5        6.58       12.62      0.96 o 
  -3   9   5       56.83       48.95      1.43 o 
  -2   9   5      418.55      479.41      5.10 o 
  -1   9   5     1166.20     1237.56      9.64 o 
   0   9   5        6.96        5.08      0.81 o 
   1   9   5      284.26      337.05      6.54 o 
   2   9   5       16.06       13.35      1.12 o 
   3   9   5      323.43      318.21      4.58 o 
   4   9   5      522.66      492.48      9.88 o 
   5   9   5        4.97       10.30      1.26 o 
  -5  10   5       55.05       81.75      3.45 o 
  -4  10   5      620.86      569.95      7.94 o 
  -3  10   5      240.73      222.17      2.99 o 
  -2  10   5       31.12       30.98      2.22 o 
  -1  10   5       49.09       63.90      1.49 o 
   0  10   5       83.04      158.99      3.32 o 
   1  10   5      364.62      446.90     10.60 o 
   2  10   5      711.96      698.76     10.47 o 
   3  10   5      810.87      757.48      8.41 o 
   4  10   5        4.38       22.46      2.34 o 
   5  10   5       97.16       71.03      3.00 o 
  -5  11   5        1.36        3.30      0.99 o 
  -4  11   5        0.16       49.94      2.15 o 
  -3  11   5      207.52      257.80      3.24 o 
  -2  11   5       61.25       49.45      2.26 o 
  -1  11   5        2.41       11.05      0.87 o 
   0  11   5      583.84      581.29      6.66 o 
   1  11   5        3.58       10.83      1.34 o 
   2  11   5       51.49       63.72      2.17 o 
   3  11   5       31.11       47.34      2.22 o 
   4  11   5      509.89      497.24      9.66 o 
   5  11   5       40.17       51.46      2.64 o 
  -5  12   5        6.43        5.43      1.05 o 
  -4  12   5      280.16      258.25      4.66 o 
  -3  12   5      136.24      126.44      2.40 o 
  -2  12   5      104.74      105.11      3.31 o 
  -1  12   5     2393.44     2366.46     13.34 o 
   0  12   5      442.76      501.47      9.81 o 
   1  12   5      113.16      113.65      5.74 o 
   2  12   5      378.14      381.90      5.31 o 
   3  12   5      506.63      490.35      6.97 o 
   4  12   5       17.38       26.96      2.37 o 
   5  12   5      119.27      155.92      3.78 o 
  -5  13   5       14.21       12.78      2.02 o 
  -4  13   5      230.16      231.17      4.86 o 
  -3  13   5       24.03       28.47      1.26 o 
  -2  13   5        2.38        1.70      0.52 o 
  -1  13   5        3.27       28.44      1.69 o 
   0  13   5      266.08      290.30      5.10 o 
   1  13   5      469.24      447.87     16.84 o 
   2  13   5        0.70        8.72      1.05 o 
   3  13   5      156.60      190.31      4.40 o 
   4  13   5        8.54       12.38      1.74 o 
   5  13   5       55.76       53.02      2.08 o 
  -5  14   5        2.98       -0.49      0.61 o 
  -4  14   5       15.87       29.96      1.81 o 
  -3  14   5      113.10       88.98      2.74 o 
  -2  14   5        0.49        1.40      0.49 o 
  -1  14   5      190.57      166.07      4.06 o 
   0  14   5        0.04        2.02      0.60 o 
   1  14   5       41.32       46.48      2.87 o 
   2  14   5      374.58      358.24      7.25 o 
   3  14   5      779.90      717.13      8.50 o 
   4  14   5       27.78       22.99      2.06 o 
  -5  15   5        5.67        5.95      1.51 o 
  -4  15   5       31.91       43.57      2.34 o 
  -3  15   5       64.86       48.77      2.35 o 
  -2  15   5       18.15       30.64      1.27 o 
  -1  15   5      177.61      186.07      4.42 o 
   0  15   5      242.81      254.96      5.15 o 
   1  15   5      124.72      142.54      3.67 o 
   2  15   5      440.95      399.97      7.79 o 
   3  15   5       27.78       53.95      2.38 o 
   4  15   5        4.26       13.22      2.75 o 
  -5  16   5        0.63        3.79      1.10 o 
  -4  16   5      127.35      121.91      3.91 o 
  -3  16   5        0.12        2.12      0.83 o 
  -2  16   5      616.45      517.98      5.12 o 
  -1  16   5      644.83      658.48     12.44 o 
   0  16   5       47.96       47.85      2.32 o 
   1  16   5       25.32       19.24      1.55 o 
   2  16   5       28.32       25.56      1.73 o 
   3  16   5       48.22       30.68      1.83 o 
   4  16   5        4.88        8.78      1.30 o 
  -5  17   5       28.16       22.17      1.85 o 
  -4  17   5       10.47       19.11      2.03 o 
  -3  17   5        0.46        9.15      1.16 o 
  -2  17   5       37.91       50.91      1.67 o 
  -1  17   5       22.90       37.55      1.44 o 
   0  17   5      203.10      172.37      3.50 o 
   1  17   5      105.69       83.76      2.62 o 
   2  17   5      336.39      336.92      6.81 o 
   3  17   5       10.21       10.16      1.13 o 
   4  17   5      150.60      165.18      4.65 o 
  -4  18   5       14.03       12.48      1.70 o 
  -3  18   5      130.96      129.42      3.97 o 
  -2  18   5       15.57       18.23      1.20 o 
  -1  18   5      270.45      295.06      4.01 o 
   0  18   5        4.69        7.68      0.84 o 
   1  18   5      633.00      554.54      6.06 o 
   2  18   5      750.89      812.18     14.27 o 
   3  18   5      250.93      281.06      5.13 o 
   4  18   5       46.02       50.21      2.46 o 
  -4  19   5        0.91        0.72      0.89 o 
  -3  19   5        0.51        2.96      0.74 o 
  -2  19   5       77.86       99.06      3.40 o 
  -1  19   5       19.46       20.12      1.24 o 
   0  19   5        0.08        2.35      0.54 o 
   1  19   5       87.13       65.77      2.15 o 
   2  19   5      446.87      405.87     10.16 o 
   3  19   5      132.44      154.72      3.72 o 
   4  19   5      281.36      250.82      7.16 o 
  -4  20   5        4.28        3.53      0.99 o 
  -3  20   5       13.70       12.65      1.22 o 
  -2  20   5      140.86      119.15      3.24 o 
  -1  20   5       44.17       30.89      1.74 o 
   0  20   5        1.08        2.76      0.60 o 
   1  20   5      124.29      122.16      4.36 o 
   2  20   5       18.48       29.64      2.85 o 
   3  20   5       47.26       54.00      2.62 o 
   4  20   5       10.44       23.51      1.71 o 
  -4  21   5       24.33       29.84      1.98 o 
  -3  21   5       20.30       14.05      1.23 o 
  -2  21   5        6.25       12.89      1.15 o 
  -1  21   5      934.50      821.88     10.97 o 
   0  21   5      625.41      640.40      9.66 o 
   1  21   5      141.91      145.54      4.78 o 
   2  21   5       23.52       18.34      2.30 o 
   3  21   5       17.35       20.73      1.61 o 
   4  21   5        1.76        7.21      0.95 o 
  -4  22   5       37.71       49.07      2.30 o 
  -3  22   5        3.36        2.85      0.66 o 
  -2  22   5        8.88        6.19      0.96 o 
  -1  22   5     1007.42     1079.06     12.66 o 
   0  22   5        4.57        8.85      1.14 o 
   1  22   5       43.34       46.18      2.75 o 
   2  22   5      466.89      418.13      7.68 o 
   3  22   5        0.47        2.35      0.86 o 
   4  22   5        3.68        6.64      1.09 o 
  -4  23   5        2.79        4.48      0.72 o 
  -3  23   5        5.63        1.46      0.69 o 
  -2  23   5        1.83        2.35      0.68 o 
  -1  23   5      218.08      224.13      5.09 o 
   0  23   5      200.08      216.68      4.96 o 
   1  23   5       17.91       28.02      2.17 o 
   2  23   5        6.01        7.30      1.14 o 
   3  23   5        0.03        0.66      0.62 o 
  -3  24   5       19.10       14.77      1.12 o 
  -2  24   5       53.01       53.62      2.09 o 
  -1  24   5       22.97       24.50      1.72 o 
   0  24   5       26.31       32.07      1.97 o 
   1  24   5      161.05      166.91      5.04 o 
   2  24   5      254.20      262.79      5.76 o 
   3  24   5       13.59       20.83      1.38 o 
  -3  25   5       70.13       83.96      2.85 o 
  -2  25   5      126.73      157.80      3.38 o 
  -1  25   5        4.80        2.73      1.01 o 
   0  25   5       51.42       61.06      2.32 o 
   1  25   5       15.72       16.17      1.65 o 
   2  25   5        9.22        7.98      1.10 o 
   3  25   5       10.10       11.66      0.84 o 
  -3  26   5       37.61       38.34      3.84 o 
  -2  26   5       12.25       12.72      1.12 o 
  -1  26   5       18.26       26.56      2.08 o 
   0  26   5       22.93       23.40      1.44 o 
   1  26   5       12.76       17.92      1.38 o 
   2  26   5       13.30       14.66      1.65 o 
   3  26   5       18.47       24.01      1.70 o 
  -3  27   5        0.42        1.43      0.96 o 
  -2  27   5        0.60        3.18      0.62 o 
  -1  27   5       47.98       42.25      2.47 o 
   0  27   5      377.85      344.74      5.79 o 
   1  27   5      110.23      103.72      3.05 o 
   2  27   5        0.04        0.66      0.38 o 
  -2  28   5      318.68      342.55      4.97 o 
  -1  28   5      230.80      227.05      4.38 o 
   0  28   5        2.13        8.42      1.19 o 
   1  28   5       10.72       12.22      1.05 o 
   2  28   5       41.55       32.16      2.56 o 
  -2  29   5        2.99        8.92      0.95 o 
  -1  29   5        1.29        2.03      0.49 o 
   0  29   5        5.45       10.26      1.16 o 
   1  29   5       71.13       74.36      2.25 o 
   2  29   5       57.68       49.99      2.41 o 
  -2  30   5        5.06        7.69      1.01 o 
  -1  30   5       19.99       26.45      1.16 o 
   0  30   5       43.55       55.14      1.96 o 
   1  30   5       36.03       45.92      1.76 o 
  -1  31   5        1.76        2.03      0.51 o 
   0  31   5        9.51       15.91      1.11 o 
   1  31   5       12.71       10.37      0.95 o 
   0  32   5       28.81       34.92      1.67 o 
  -4   0   6      169.82      167.94      5.22 o 
  -2   0   6       95.55       65.38      2.08 o 
   0   0   6      200.57      248.74      8.85 o 
   2   0   6      902.35      812.29     39.66 o 
   4   0   6      156.83       99.55      4.44 o 
  -5   1   6        5.19        5.85      0.76 o 
  -4   1   6       73.22      112.97      3.11 o 
  -3   1   6        5.08       11.98      0.89 o 
  -2   1   6       14.54       30.54      1.02 o 
  -1   1   6      128.66      120.70      2.35 o 
   0   1   6     5262.73     5409.71     19.18 o 
   1   1   6        6.24       11.85      1.02 o 
   2   1   6        0.14        5.73      0.79 o 
   3   1   6      539.20      504.75      4.51 o 
   4   1   6       72.59       68.67      2.62 o 
   5   1   6        0.10       -0.30      0.56 o 
  -5   2   6        5.57       12.20      0.97 o 
  -4   2   6      261.46      249.81      4.19 o 
  -3   2   6      561.18      534.19      6.14 o 
  -2   2   6      334.53      405.27      3.85 o 
  -1   2   6       46.93       66.25      2.03 o 
   0   2   6      188.56      223.31      6.19 o 
   1   2   6       33.25       12.41      1.05 o 
   2   2   6      595.80      544.51      6.86 o 
   3   2   6      468.83      503.55      4.48 o 
   4   2   6       20.91       33.46      1.88 o 
   5   2   6       21.97       18.83      1.56 o 
  -5   3   6       77.04       58.38      2.07 o 
  -4   3   6        4.12        6.19      0.76 o 
  -3   3   6      244.87      302.50      3.85 o 
  -2   3   6      366.78      381.23      4.67 o 
  -1   3   6       23.61       28.14      1.15 o 
   0   3   6      266.39      251.01      6.13 o 
   1   3   6     2149.78     2113.05     11.22 o 
   2   3   6      835.34      798.32     10.50 o 
   3   3   6      562.88      606.64      4.96 o 
   4   3   6       90.61       78.39      2.76 o 
   5   3   6       30.34       31.63      1.97 o 
  -5   4   6       58.45       63.66      2.38 o 
  -4   4   6        0.83        5.39      0.80 o 
  -3   4   6       89.19      104.95      2.20 o 
  -2   4   6      202.40      237.82      3.06 o 
  -1   4   6     1585.01     1592.37     10.57 o 
   0   4   6      330.97      362.98      7.54 o 
   1   4   6      564.21      524.72      6.40 o 
   2   4   6      110.35      106.48      3.98 o 
   3   4   6     1106.64     1072.62      7.48 o 
   4   4   6        0.13        1.78      0.94 o 
   5   4   6      167.45      156.20      4.19 o 
  -5   5   6       20.52       22.63      1.96 o 
  -4   5   6       50.58       52.91      1.80 o 
  -3   5   6       27.94       23.14      1.10 o 
  -2   5   6       63.66       65.09      2.05 o 
  -1   5   6      805.76      820.69      6.35 o 
   0   5   6     3546.20     3788.16     16.39 o 
   1   5   6      232.06      215.30      4.16 o 
   2   5   6       11.72       29.41      1.47 o 
   3   5   6        2.65       15.35      1.02 o 
   4   5   6        6.76       14.15      1.53 o 
   5   5   6       28.69       23.13      1.70 o 
  -5   6   6       14.20        9.63      0.83 o 
  -4   6   6       51.55       57.72      1.88 o 
  -3   6   6      810.54      755.91      6.20 o 
  -2   6   6     1126.88     1129.00      6.23 o 
  -1   6   6      155.46      237.35      3.85 o 
   0   6   6        6.07       40.34      1.65 o 
   1   6   6      996.40     1128.74     13.60 o 
   2   6   6      784.12      695.63      8.72 o 
   3   6   6       13.72       16.03      1.37 o 
   4   6   6       46.77       23.23      1.90 o 
   5   6   6        1.02        1.04      0.71 o 
  -5   7   6       39.21       29.96      1.31 o 
  -4   7   6       67.45       84.56      2.24 o 
  -3   7   6       50.26       45.28      1.42 o 
  -2   7   6       37.46       67.72      1.66 o 
  -1   7   6      135.98      103.77      2.77 o 
   0   7   6     3250.26     3200.55     19.74 o 
   1   7   6       50.11       63.35      2.35 o 
   2   7   6      720.46      708.51     10.34 o 
   3   7   6      152.72      133.17      3.01 o 
   4   7   6        5.45       12.87      1.81 o 
   5   7   6       60.89       92.08      5.57 o 
  -5   8   6        7.27        3.33      0.71 o 
  -4   8   6      112.88      104.74      2.48 o 
  -3   8   6      206.37      222.34      3.06 o 
  -2   8   6       16.74       10.39      0.76 o 
  -1   8   6       68.17       88.88      2.36 o 
   0   8   6     3883.96     4226.83     25.84 o 
   1   8   6      195.57      219.28      4.43 o 
   2   8   6      388.41      393.69      7.30 o 
   3   8   6       63.76       86.79      2.92 o 
   4   8   6      159.47      200.45      5.09 o 
   5   8   6       91.95       87.87      2.95 o 
  -5   9   6       91.59       66.73      2.30 o 
  -4   9   6       60.24       57.87      1.81 o 
  -3   9   6        9.32        8.66      0.73 o 
  -2   9   6      836.63      764.58      6.03 o 
  -1   9   6     1022.56      956.25     10.12 o 
   0   9   6      165.97      137.49      4.82 o 
   1   9   6      477.97      426.32      6.32 o 
   2   9   6      533.24      545.87      5.35 o 
   3   9   6     1114.07     1058.76      9.81 o 
   4   9   6       44.25       41.65      2.89 o 
   5   9   6      138.75      159.45      3.80 o 
  -5  10   6       80.77       81.11      2.48 o 
  -4  10   6       28.56       33.42      1.38 o 
  -3  10   6      122.89      117.88      2.38 o 
  -2  10   6       14.20       24.85      1.10 o 
  -1  10   6     1890.30     1905.29     13.76 o 
   0  10   6      736.12      784.36      9.90 o 
   1  10   6      134.97      132.11      3.61 o 
   2  10   6       98.89       94.31      2.40 o 
   3  10   6     1434.88     1415.93     10.36 o 
   4  10   6       27.01       33.81      2.55 o 
   5  10   6      107.96      105.60      2.97 o 
  -5  11   6      119.01      109.65      2.67 o 
  -4  11   6      111.81      123.07      3.21 o 
  -3  11   6       31.26       25.15      1.22 o 
  -2  11   6       99.61      122.26      2.19 o 
  -1  11   6       37.65       40.61      1.66 o 
   0  11   6      223.88      278.48      6.13 o 
   1  11   6      449.64      396.83      6.38 o 
   2  11   6      413.04      381.21      4.84 o 
   3  11   6       94.28       86.38      2.97 o 
   4  11   6       16.34       13.24      1.68 o 
   5  11   6       54.49       56.43      2.06 o 
  -5  12   6       74.21       75.17      3.93 o 
  -4  12   6        4.96       16.05      1.40 o 
  -3  12   6        3.14        6.90      0.75 o 
  -2  12   6      563.61      538.56      4.93 o 
  -1  12   6      678.15      640.56     10.59 o 
   0  12   6      397.59      433.79      9.17 o 
   1  12   6      382.64      376.70      7.88 o 
   2  12   6      367.60      341.11      5.28 o 
   3  12   6      308.18      328.88      5.72 o 
   4  12   6       13.25       12.56      1.58 o 
  -5  13   6       16.03       20.61      2.05 o 
  -4  13   6       18.42       25.01      1.65 o 
  -3  13   6      103.86       86.76      2.76 o 
  -2  13   6       87.16      101.08      2.40 o 
  -1  13   6     1034.07     1017.98     13.14 o 
   0  13   6      553.16      506.45     11.48 o 
   1  13   6        0.70        5.93      0.93 o 
   2  13   6     2265.16     2262.27     15.47 o 
   3  13   6      203.93      216.78      4.66 o 
   4  13   6      212.86      234.62      5.99 o 
  -5  14   6       33.86       35.17      2.53 o 
  -4  14   6        0.83        5.21      1.08 o 
  -3  14   6       14.00       11.44      1.14 o 
  -2  14   6      609.86      558.65      6.17 o 
  -1  14   6       36.03       60.03      2.39 o 
   0  14   6      677.86      705.17     11.73 o 
   1  14   6       64.72       68.98      2.61 o 
   2  14   6     1517.58     1547.99     12.94 o 
   3  14   6      139.46      133.59      3.66 o 
   4  14   6        7.76       22.78      1.93 o 
  -5  15   6        0.89       10.33      1.37 o 
  -4  15   6      249.17      282.13      5.68 o 
  -3  15   6       73.88       58.68      2.63 o 
  -2  15   6        0.40        3.83      0.62 o 
  -1  15   6      230.34      210.73      4.30 o 
   0  15   6      835.13      761.77      9.01 o 
   1  15   6       95.79       62.20      2.55 o 
   2  15   6       57.03       58.72      3.91 o 
   3  15   6       45.67       49.76      2.25 o 
   4  15   6      307.02      294.02      6.21 o 
  -5  16   6       91.12       79.28      3.21 o 
  -4  16   6       51.77       51.95      2.43 o 
  -3  16   6       92.46       76.67      2.98 o 
  -2  16   6      201.39      222.56      3.70 o 
  -1  16   6      545.34      598.15      7.77 o 
   0  16   6       64.12       82.40      2.54 o 
   1  16   6      152.75      146.54      3.95 o 
   2  16   6      388.26      350.19      9.45 o 
   3  16   6       54.08       74.84      2.70 o 
   4  16   6        1.06        7.82      1.14 o 
  -4  17   6       16.64        6.43      1.18 o 
  -3  17   6       93.14       70.13      2.80 o 
  -2  17   6       57.60       53.52      2.25 o 
  -1  17   6      330.25      331.17      4.72 o 
   0  17   6       11.50        8.08      1.00 o 
   1  17   6       71.09       76.65      3.16 o 
   2  17   6        0.00       19.11      1.80 o 
   3  17   6      405.10      427.74      6.23 o 
   4  17   6        2.53        1.56      0.65 o 
  -4  18   6       12.26       14.12      1.19 o 
  -3  18   6        3.27        8.28      1.08 o 
  -2  18   6      406.34      431.83      6.23 o 
  -1  18   6      345.48      370.45      6.09 o 
   0  18   6      462.51      471.61      6.27 o 
   1  18   6       59.93       39.68      2.17 o 
   2  18   6      720.77      681.82     13.63 o 
   3  18   6        0.70        7.65      0.95 o 
   4  18   6      126.67      145.83      3.85 o 
  -4  19   6      138.11      136.57      4.43 o 
  -3  19   6        0.37        2.13      0.71 o 
  -2  19   6       29.85       24.95      1.97 o 
  -1  19   6      345.22      316.11      5.70 o 
   0  19   6      158.59      194.16      4.09 o 
   1  19   6      292.81      298.91      6.79 o 
   2  19   6      150.66      174.68      6.70 o 
   3  19   6      203.89      218.69      4.17 o 
   4  19   6      392.84      383.35      7.32 o 
  -4  20   6        4.51        9.53      1.26 o 
  -3  20   6       73.69       84.61      2.84 o 
  -2  20   6      765.49      698.01      7.81 o 
  -1  20   6       30.07       25.35      2.96 o 
   0  20   6       41.35       51.49      2.81 o 
   1  20   6        6.78        4.77      1.09 o 
   2  20   6      422.25      406.14     10.08 o 
   3  20   6        0.24        2.85      0.76 o 
   4  20   6       50.09       73.98      3.41 o 
  -4  21   6        0.37        1.38      0.64 o 
  -3  21   6       50.32       56.32      1.99 o 
  -2  21   6      103.85      146.50      3.56 o 
  -1  21   6        7.47        3.64      1.31 o 
   0  21   6      153.25      169.94      5.05 o 
   1  21   6       82.98       86.36      3.70 o 
   2  21   6       56.08       52.23      3.70 o 
   3  21   6       65.36       61.33      2.45 o 
  -4  22   6        0.51        1.47      0.53 o 
  -3  22   6       10.71        9.20      0.83 o 
  -2  22   6       12.71       13.45      1.13 o 
  -1  22   6        0.70        0.58      1.13 o 
   0  22   6       32.34       29.02      1.67 o 
   1  22   6      490.71      479.17      8.55 o 
   2  22   6       38.63       28.64      2.96 o 
   3  22   6       34.94       58.36      2.25 o 
  -4  23   6        0.16        1.09      0.59 o 
  -3  23   6       51.57       51.12      1.68 o 
  -2  23   6        0.53        3.21      0.60 o 
  -1  23   6      137.42      133.77      4.69 o 
   0  23   6       67.91       71.14      2.55 o 
   1  23   6      161.72      151.86      4.74 o 
   2  23   6        6.93        7.19      1.48 o 
   3  23   6      131.14      105.63      2.75 o 
  -3  24   6       13.21       17.96      1.18 o 
  -2  24   6        4.43        4.99      0.74 o 
  -1  24   6        5.42        7.98      1.25 o 
   0  24   6      489.90      476.55      6.32 o 
   1  24   6      296.30      290.46      6.36 o 
   2  24   6        0.26        3.54      1.13 o 
   3  24   6      183.81      224.99      6.78 o 
  -3  25   6       43.31       31.87      2.05 o 
  -2  25   6        0.29        0.38      0.46 o 
  -1  25   6       16.94       17.69      1.70 o 
   0  25   6       12.71       14.28      1.16 o 
   1  25   6        8.77       10.85      0.98 o 
   2  25   6       84.10       69.07      4.05 o 
   3  25   6       34.58       49.93      1.74 o 
  -3  26   6       80.68       81.55      2.81 o 
  -2  26   6       32.60       35.23      1.69 o 
  -1  26   6        0.66        3.25      0.92 o 
   0  26   6       42.63       47.74      1.88 o 
   1  26   6        0.25        0.36      0.48 o 
   2  26   6      134.84      117.33      4.36 o 
  -2  27   6       26.24       25.79      1.34 o 
  -1  27   6       79.49       72.03      2.53 o 
   0  27   6      205.79      227.08      4.37 o 
   1  27   6        1.46        1.77      0.52 o 
   2  27   6       53.26       58.32      2.85 o 
  -2  28   6      132.73      116.32      2.50 o 
  -1  28   6        4.22        4.45      0.75 o 
   0  28   6      102.68      106.82      3.34 o 
   1  28   6       16.26       17.61      1.10 o 
   2  28   6       88.00       93.59      3.22 o 
  -2  29   6       77.35       72.28      2.19 o 
  -1  29   6       66.13       57.94      1.92 o 
   0  29   6        2.33        3.82      0.79 o 
   1  29   6        1.22        2.45      0.47 o 
  -1  30   6       12.42       17.25      0.86 o 
   0  30   6       11.13       11.87      0.84 o 
  -1  31   6       98.77       89.58      2.59 o 
   0  31   6       14.86       16.98      0.95 o 
  -5   0   7        0.75        5.72      1.27 o 
  -3   0   7      131.75      177.06      4.37 o 
  -1   0   7      129.67      163.07      5.44 o 
   1   0   7     1177.79     1104.24     12.19 o 
   3   0   7      340.93      333.85      6.61 o 
  -5   1   7        2.18        3.73      0.63 o 
  -4   1   7        7.46        5.62      0.95 o 
  -3   1   7      143.62      170.39      2.85 o 
  -2   1   7       44.39       45.66      1.33 o 
  -1   1   7       78.00       74.96      2.00 o 
   0   1   7      579.29      563.32      6.67 o 
   1   1   7        3.54       14.79      1.53 o 
   2   1   7      249.98      229.78      4.25 o 
   3   1   7        9.68       37.11      1.62 o 
   4   1   7        0.62        1.15      0.79 o 
  -5   2   7        0.64        0.86      0.51 o 
  -4   2   7       73.66       89.34      3.01 o 
  -3   2   7       52.40       67.81      1.69 o 
  -2   2   7      620.54      634.49      5.79 o 
  -1   2   7       19.16       18.08      1.37 o 
   0   2   7        1.35        8.17      0.98 o 
   1   2   7     1564.77     1527.77     27.05 o 
   2   2   7      237.51      228.99      3.75 o 
   3   2   7      244.58      253.80      4.08 o 
   4   2   7       70.77       94.45      2.85 o 
  -5   3   7        7.32        8.20      0.84 o 
  -4   3   7       90.28      144.35      3.29 o 
  -3   3   7       67.35       61.06      1.71 o 
  -2   3   7       59.89       71.62      2.16 o 
  -1   3   7       30.33       33.46      1.21 o 
   0   3   7        7.38       23.36      1.45 o 
   1   3   7       32.50       35.80      1.62 o 
   2   3   7      310.50      296.22      4.22 o 
   3   3   7        4.39       10.47      0.93 o 
   4   3   7      438.94      437.38      7.20 o 
  -5   4   7        6.89       10.11      0.99 o 
  -4   4   7      249.05      256.01      4.36 o 
  -3   4   7       31.65       35.63      1.42 o 
  -2   4   7       83.74       81.14      2.09 o 
  -1   4   7       22.19       35.71      1.50 o 
   0   4   7      115.18      151.96      5.63 o 
   1   4   7      355.13      372.88      5.83 o 
   2   4   7        6.39        7.82      0.85 o 
   3   4   7      170.72      163.03      4.12 o 
   4   4   7      117.45      154.46      4.32 o 
   5   4   7       21.59       17.22      1.88 o 
  -5   5   7        1.16        1.97      0.82 o 
  -4   5   7        0.19        4.25      0.71 o 
  -3   5   7       45.90       39.10      1.50 o 
  -2   5   7      224.74      213.53      3.37 o 
  -1   5   7     1308.01     1170.29     12.02 o 
   0   5   7      483.86      475.47      8.00 o 
   1   5   7        0.69       10.79      1.53 o 
   2   5   7      173.33      163.97      3.23 o 
   3   5   7       96.38       97.14      2.81 o 
   4   5   7      570.11      548.36      9.81 o 
   5   5   7       12.21       13.11      1.07 o 
  -5   6   7        7.63        7.59      0.85 o 
  -4   6   7       13.08       10.31      0.93 o 
  -3   6   7       58.54       68.55      1.97 o 
  -2   6   7      108.26      109.30      2.67 o 
  -1   6   7     1427.67     1456.56     13.75 o 
   0   6   7      273.43      299.87      6.46 o 
   1   6   7      211.76      185.72      4.21 o 
   2   6   7      977.00      972.28      7.99 o 
   3   6   7        3.67        6.29      1.26 o 
   4   6   7        8.93       14.56      2.41 o 
   5   6   7       99.56       64.50      2.18 o 
  -5   7   7       20.03       14.04      0.85 o 
  -4   7   7        1.56        2.17      0.60 o 
  -3   7   7      623.24      634.98      5.87 o 
  -2   7   7        0.26        1.32      0.36 o 
  -1   7   7      636.43      595.17      9.17 o 
   0   7   7      213.26      239.76      5.90 o 
   1   7   7      580.51      576.75      9.36 o 
   2   7   7      464.71      475.58      5.38 o 
   3   7   7      268.16      187.01      3.75 o 
   4   7   7       14.64       26.17      2.27 o 
   5   7   7        0.94        3.64      0.88 o 
  -5   8   7        8.57        7.79      0.75 o 
  -4   8   7       27.93       20.87      1.21 o 
  -3   8   7      495.57      553.06      5.90 o 
  -2   8   7      273.93      299.98      2.94 o 
  -1   8   7     1796.91     1687.29     15.86 o 
   0   8   7      369.59      476.19      6.33 o 
   1   8   7      570.08      539.62     10.82 o 
   2   8   7     2581.78     2427.78     15.81 o 
   3   8   7       10.42       18.82      1.55 o 
   4   8   7       39.95       41.70      2.79 o 
  -5   9   7       13.15       11.59      0.97 o 
  -4   9   7        8.55        9.21      0.91 o 
  -3   9   7       63.36       65.47      2.09 o 
  -2   9   7      147.58      158.53      2.17 o 
  -1   9   7     1026.55     1165.77     10.82 o 
   0   9   7      306.85      247.99      4.68 o 
   1   9   7       91.95      103.97      3.33 o 
   2   9   7     1195.66     1204.12     10.80 o 
   3   9   7      217.59      248.95      4.38 o 
   4   9   7      417.67      409.41     10.67 o 
  -5  10   7       47.51       48.36      2.26 o 
  -4  10   7        4.43        4.64      0.78 o 
  -3  10   7      144.74      139.81      3.23 o 
  -2  10   7      904.26      834.84      6.32 o 
  -1  10   7       10.23       37.41      2.03 o 
   0  10   7      177.88      204.62      4.42 o 
   1  10   7       64.60       57.83      2.05 o 
   2  10   7       17.28       36.78      2.07 o 
   3  10   7      108.58      106.38      2.88 o 
   4  10   7      129.56      138.70      4.73 o 
  -5  11   7       26.86       34.39      1.70 o 
  -4  11   7       14.34        9.91      0.90 o 
  -3  11   7        4.47        7.78      0.95 o 
  -2  11   7       23.49       47.42      1.65 o 
  -1  11   7      291.21      256.91      5.32 o 
   0  11   7     1646.71     1586.32     12.56 o 
   1  11   7      319.67      262.64      4.44 o 
   2  11   7       19.06       17.65      1.32 o 
   3  11   7       49.52       53.44      2.04 o 
   4  11   7      146.81      141.67      4.66 o 
  -5  12   7       54.97       51.79      2.84 o 
  -4  12   7       58.30       71.76      2.90 o 
  -3  12   7        5.01        6.59      1.03 o 
  -2  12   7       65.23       48.17      1.42 o 
  -1  12   7      964.96     1070.83     10.81 o 
   0  12   7       45.79       56.22      2.99 o 
   1  12   7      955.20      861.69      9.32 o 
   2  12   7       35.25       26.28      2.39 o 
   3  12   7        4.22        9.36      0.89 o 
   4  12   7       21.04       26.20      2.01 o 
  -5  13   7       27.08       13.96      1.52 o 
  -4  13   7       42.53       60.58      2.72 o 
  -3  13   7      121.81      108.93      3.07 o 
  -2  13   7      259.24      219.62      3.54 o 
  -1  13   7      245.09      250.22      3.94 o 
   0  13   7       54.99       69.29      2.26 o 
   1  13   7     1517.75     1568.50     13.30 o 
   2  13   7      889.28      926.27     15.14 o 
   3  13   7      108.52      125.06      3.45 o 
   4  13   7        0.37        2.55      0.80 o 
  -4  14   7       35.93       33.29      2.02 o 
  -3  14   7       51.57       35.74      2.40 o 
  -2  14   7      103.10      105.55      2.83 o 
  -1  14   7      801.04      778.34      8.50 o 
   0  14   7       45.88       42.47      1.82 o 
   1  14   7      569.40      630.73      8.60 o 
   2  14   7     1406.99     1306.64     20.85 o 
   3  14   7      167.77      183.61      4.12 o 
   4  14   7        0.01        1.39      1.95 o 
  -4  15   7       52.57       42.87      2.21 o 
  -3  15   7       39.39       62.69      3.11 o 
  -2  15   7       65.10       58.06      2.36 o 
  -1  15   7       62.87       55.78      1.99 o 
   0  15   7      349.35      326.15      5.06 o 
   1  15   7     1535.17     1632.59     13.44 o 
   2  15   7       40.84       62.06      4.08 o 
   3  15   7      129.53      149.50      3.64 o 
   4  15   7       78.94       71.86      2.86 o 
  -4  16   7       18.37       32.26      1.86 o 
  -3  16   7       70.07       53.67      2.84 o 
  -2  16   7      840.10      735.60     10.30 o 
  -1  16   7      362.16      349.83      5.15 o 
   0  16   7       41.39       55.64      1.95 o 
   1  16   7        3.47       13.82      1.38 o 
   2  16   7       69.88       59.29      3.94 o 
   3  16   7       60.29       60.31      2.28 o 
   4  16   7       23.89       41.41      2.05 o 
  -4  17   7      123.73      141.55      3.62 o 
  -3  17   7       20.42       14.67      1.56 o 
  -2  17   7      399.38      408.56      6.10 o 
  -1  17   7        3.92        6.05      0.83 o 
   0  17   7      471.26      467.32      6.99 o 
   1  17   7     1346.89     1353.62     18.45 o 
   2  17   7       71.16       48.26      2.71 o 
   3  17   7       22.33       24.61      1.47 o 
   4  17   7       23.71       20.89      1.37 o 
  -4  18   7       25.96       24.59      1.45 o 
  -3  18   7       48.63       41.94      2.41 o 
  -2  18   7        7.65        9.37      1.09 o 
  -1  18   7      112.37      129.28      3.84 o 
   0  18   7       24.86       25.69      1.97 o 
   1  18   7     1310.65     1225.13     13.61 o 
   2  18   7        2.66       11.80      1.39 o 
   3  18   7      752.63      762.11      8.36 o 
   4  18   7      126.49       98.51      3.70 o 
  -4  19   7        1.67        0.96      0.44 o 
  -3  19   7       14.22       15.87      1.53 o 
  -2  19   7       40.55       51.87      2.21 o 
  -1  19   7       37.22       33.52      1.94 o 
   0  19   7       77.36       66.11      2.70 o 
   1  19   7      952.82      878.67     11.57 o 
   2  19   7      285.05      273.02      8.22 o 
   3  19   7       94.78       98.95      2.55 o 
  -4  20   7        0.93        1.09      0.57 o 
  -3  20   7        0.18        3.98      0.90 o 
  -2  20   7      202.29      182.49      3.97 o 
  -1  20   7       56.76       38.60      2.38 o 
   0  20   7       53.52       55.74      2.50 o 
   1  20   7      189.04      190.25      5.38 o 
   2  20   7       29.76       17.47      2.17 o 
   3  20   7      185.86      200.07      5.55 o 
  -4  21   7       11.64       16.78      1.67 o 
  -3  21   7      161.88      140.40      4.17 o 
  -2  21   7        0.41        1.39      0.59 o 
  -1  21   7      188.84      198.37      5.37 o 
   0  21   7      162.50      160.79      4.16 o 
   1  21   7       19.23       27.93      2.10 o 
   2  21   7      205.08      157.02      7.26 o 
   3  21   7      272.83      250.35      5.87 o 
  -3  22   7        0.61        7.16      0.80 o 
  -2  22   7        1.22        1.58      0.57 o 
  -1  22   7      482.06      523.64     10.91 o 
   0  22   7       17.70       15.10      1.23 o 
   1  22   7        6.62        4.99      1.04 o 
   2  22   7      301.08      278.86      7.63 o 
   3  22   7        2.28        3.22      0.90 o 
  -3  23   7       33.51       25.05      1.40 o 
  -2  23   7       12.08       11.33      0.91 o 
  -1  23   7       13.11       15.10      2.05 o 
   0  23   7      364.52      379.93      5.54 o 
   1  23   7        1.01        1.50      0.81 o 
   2  23   7       18.82       14.66      1.90 o 
   3  23   7       16.90       15.85      1.33 o 
  -3  24   7        8.43       10.63      0.73 o 
  -2  24   7        3.29        2.82      0.60 o 
  -1  24   7      112.39      132.43      4.35 o 
   0  24   7        6.14        7.47      0.87 o 
   1  24   7      142.24      166.57      3.76 o 
   2  24   7      208.68      226.52      6.24 o 
   3  24   7      123.31      122.51      4.25 o 
  -3  25   7       45.23       49.53      3.39 o 
  -2  25   7      125.22      125.22      3.62 o 
  -1  25   7       56.41       51.63      2.25 o 
   0  25   7        3.35        7.30      0.78 o 
   1  25   7       56.56       48.32      1.95 o 
   2  25   7       22.16       33.39      2.32 o 
  -2  26   7       20.93       20.59      1.42 o 
  -1  26   7        0.31        1.03      0.60 o 
   0  26   7       53.76       55.10      2.12 o 
   1  26   7       17.52       19.51      1.17 o 
   2  26   7      201.17      226.59      5.33 o 
  -2  27   7      108.21      127.94      3.01 o 
  -1  27   7        1.01        1.27      0.87 o 
   0  27   7      219.83      196.90      4.28 o 
   1  27   7      100.03       97.71      3.63 o 
   2  27   7       23.36       16.23      1.34 o 
  -2  28   7       22.54       22.39      1.52 o 
  -1  28   7      179.51      180.57      3.30 o 
   0  28   7       77.07       69.24      2.33 o 
   1  28   7       36.38       31.01      1.85 o 
  -1  29   7        0.05        0.78      0.35 o 
   0  29   7       13.33       15.08      0.88 o 
  -1  30   7       14.45       20.60      1.89 o 
   0  30   7        1.50        2.43      0.80 o 
  -4   0   8        2.33       31.63      2.35 o 
  -2   0   8        5.78       12.50      1.08 o 
   0   0   8      240.38      265.52      6.21 o 
   2   0   8      550.73      565.77     10.80 o 
   4   0   8       21.16       66.05      3.08 o 
  -5   1   8        6.14        7.32      0.75 o 
  -4   1   8      118.52      142.07      3.31 o 
  -3   1   8        5.44        8.74      1.27 o 
  -2   1   8        8.06       11.48      0.68 o 
  -1   1   8      130.67      135.38      3.20 o 
   0   1   8      703.68      704.95      7.16 o 
   1   1   8      138.42      156.22      3.63 o 
   2   1   8        0.86        3.66      0.86 o 
   3   1   8      271.49      225.00      3.81 o 
   4   1   8      183.57      141.19      3.14 o 
  -5   2   8       31.42       28.90      1.29 o 
  -4   2   8        2.66        9.96      1.19 o 
  -3   2   8       18.03       26.08      1.63 o 
  -2   2   8       46.45       43.48      1.25 o 
  -1   2   8       39.51       27.68      1.40 o 
   0   2   8      131.08      144.71      3.27 o 
   1   2   8        9.39       32.15      1.96 o 
   2   2   8      339.74      348.07      4.50 o 
   3   2   8        3.19       15.25      1.08 o 
   4   2   8       38.16       56.76      2.40 o 
  -5   3   8        5.28        4.15      0.67 o 
  -4   3   8       21.70       16.70      1.38 o 
  -3   3   8      544.21      552.50      6.99 o 
  -2   3   8        1.42        6.73      0.59 o 
  -1   3   8        3.54        3.12      0.56 o 
   0   3   8       23.68       23.41      1.35 o 
   1   3   8      558.24      618.15     17.88 o 
   2   3   8       56.35       58.87      1.90 o 
   3   3   8     1142.17     1177.63      8.60 o 
   4   3   8       45.88       47.66      2.70 o 
  -5   4   8        2.42        3.41      0.64 o 
  -4   4   8        0.01        2.13      0.61 o 
  -3   4   8      549.30      588.45      6.70 o 
  -2   4   8       44.95       40.94      1.18 o 
  -1   4   8      177.23      200.05      5.38 o 
   0   4   8       10.94       14.62      1.12 o 
   1   4   8     2065.55     1997.09     34.21 o 
   2   4   8       82.15       66.22      2.01 o 
   3   4   8      774.85      741.44      8.05 o 
   4   4   8       39.43       47.60      2.71 o 
  -5   5   8        8.20        4.77      0.86 o 
  -4   5   8        0.76        2.85      0.67 o 
  -3   5   8       35.63       53.60      2.09 o 
  -2   5   8      152.40      161.67      2.25 o 
  -1   5   8      774.96      829.41     11.15 o 
   0   5   8     1563.85     1699.00     16.41 o 
   1   5   8      605.26      596.83      7.85 o 
   2   5   8      210.85      232.98      4.39 o 
   3   5   8      697.67      725.52      8.32 o 
   4   5   8        6.32       10.54      1.72 o 
  -5   6   8       12.69       16.12      1.30 o 
  -4   6   8       28.36       59.11      2.08 o 
  -3   6   8      152.80      140.32      3.31 o 
  -2   6   8     1164.66     1149.82      7.18 o 
  -1   6   8       90.16      102.79      4.04 o 
   0   6   8      433.27      444.05      8.64 o 
   1   6   8      229.27      216.71      4.22 o 
   2   6   8        2.08        6.05      0.97 o 
   3   6   8      190.96      203.58      5.14 o 
   4   6   8      118.27      136.43      4.46 o 
  -5   7   8        1.01        1.90      0.63 o 
  -4   7   8      391.84      353.01      6.32 o 
  -3   7   8      326.04      279.86      4.64 o 
  -2   7   8        2.10       13.24      0.83 o 
  -1   7   8       22.58       31.82      2.31 o 
   0   7   8      477.90      443.02      8.66 o 
   1   7   8      199.05      159.43      4.10 o 
   2   7   8       34.82       44.42      1.84 o 
   3   7   8        1.63        7.16      1.09 o 
   4   7   8      268.40      224.44      5.61 o 
  -5   8   8        9.70       12.44      1.61 o 
  -4   8   8      110.92      105.33      2.89 o 
  -3   8   8      116.85      102.62      2.60 o 
  -2   8   8        8.91       11.92      0.93 o 
  -1   8   8      106.97      114.69      3.21 o 
   0   8   8       57.86       44.09      2.40 o 
   1   8   8       18.71       28.78      2.49 o 
   2   8   8      147.21      177.60      3.98 o 
   3   8   8        1.95       17.54      1.66 o 
   4   8   8       61.47       75.36      3.25 o 
  -5   9   8       16.58        9.63      1.37 o 
  -4   9   8        2.22        1.47      0.62 o 
  -3   9   8       12.51       13.91      1.07 o 
  -2   9   8       17.83       13.12      1.03 o 
  -1   9   8      484.04      467.39      5.88 o 
   0   9   8      750.01      746.82      7.73 o 
   1   9   8     1167.86     1103.56     12.20 o 
   2   9   8       55.16       51.10      2.79 o 
   3   9   8     1017.88      984.86      9.78 o 
   4   9   8      237.26      205.61      5.17 o 
  -5  10   8        0.37        3.96      0.86 o 
  -4  10   8        4.11        4.49      0.82 o 
  -3  10   8      471.56      438.64      5.61 o 
  -2  10   8      189.29      182.94      3.88 o 
  -1  10   8      981.96      945.28     11.00 o 
   0  10   8      290.55      322.48      4.70 o 
   1  10   8      161.71      148.15      3.98 o 
   2  10   8      947.06      980.01     15.55 o 
   3  10   8       28.74       32.79      1.84 o 
   4  10   8        6.02       11.84      1.72 o 
  -4  11   8       17.23       23.17      1.28 o 
  -3  11   8       32.76       36.24      2.03 o 
  -2  11   8        2.45        6.56      0.81 o 
  -1  11   8       18.50       18.57      1.29 o 
   0  11   8      765.56      842.40      9.21 o 
   1  11   8       81.36       90.09      3.16 o 
   2  11   8        9.65       13.14      2.02 o 
   3  11   8      167.42      166.78      3.40 o 
   4  11   8       28.67       33.79      2.04 o 
  -4  12   8        0.08        0.28      0.55 o 
  -3  12   8        0.15        6.09      0.96 o 
  -2  12   8      118.12      102.56      3.05 o 
  -1  12   8        7.57       17.37      1.38 o 
   0  12   8      242.60      253.70      4.82 o 
   1  12   8      216.95      228.14      5.97 o 
   2  12   8       89.62       76.28      4.48 o 
   3  12   8       26.96       27.99      1.42 o 
   4  12   8        0.30        3.30      0.80 o 
  -4  13   8       25.81       24.57      1.68 o 
  -3  13   8       88.32       88.32      3.65 o 
  -2  13   8       14.82       32.71      2.04 o 
  -1  13   8       10.61       18.47      1.19 o 
   0  13   8     1458.66     1514.24     12.75 o 
   1  13   8     1063.56      995.97     12.32 o 
   2  13   8      656.82      652.07     12.88 o 
   3  13   8        1.76        3.28      0.72 o 
   4  13   8      196.42      165.34      4.03 o 
  -4  14   8        1.98        1.19      0.61 o 
  -3  14   8      302.99      310.64      6.65 o 
  -2  14   8      471.24      427.95      7.10 o 
  -1  14   8      383.76      382.37      5.17 o 
   0  14   8      362.03      389.50      5.86 o 
   1  14   8       46.88       82.56      4.66 o 
   2  14   8      801.96      820.49     11.05 o 
   3  14   8       21.58       26.86      1.85 o 
   4  14   8      348.42      338.62      6.72 o 
  -4  15   8        0.85        2.55      0.69 o 
  -3  15   8       14.91       27.98      2.12 o 
  -2  15   8       20.22       31.50      2.04 o 
  -1  15   8      556.89      506.58      7.33 o 
   0  15   8      391.61      325.80      5.87 o 
   1  15   8      504.76      453.50     10.81 o 
   2  15   8        1.30        5.84      1.12 o 
   3  15   8       40.52       32.44      1.95 o 
   4  15   8        1.26       13.21      1.06 o 
  -4  16   8       39.44       30.00      1.93 o 
  -3  16   8       29.98       34.73      2.27 o 
  -2  16   8      511.48      547.31      7.96 o 
  -1  16   8      103.80      124.21      3.67 o 
   0  16   8      723.10      672.57     10.15 o 
   1  16   8       91.15       93.93      5.03 o 
   2  16   8       43.78       63.05      2.99 o 
   3  16   8       12.59       20.12      1.53 o 
  -4  17   8        2.74        4.25      0.85 o 
  -3  17   8      349.46      320.22      8.90 o 
  -2  17   8      188.42      196.38      4.78 o 
  -1  17   8      220.64      205.14      5.42 o 
   0  17   8      109.95      118.53      3.59 o 
   1  17   8      626.97      596.46     12.37 o 
   2  17   8       10.04       12.15      1.41 o 
   3  17   8       99.90       94.98      3.05 o 
  -4  18   8       31.22       24.13      1.59 o 
  -3  18   8       65.49       80.34      3.13 o 
  -2  18   8       56.37       69.88      2.84 o 
  -1  18   8      100.54      102.20      3.82 o 
   0  18   8      320.64      294.80      5.56 o 
   1  18   8       22.47       42.35      3.41 o 
   2  18   8       94.63       83.81      3.36 o 
   3  18   8       37.54       26.93      1.60 o 
  -4  19   8       40.70       33.35      2.38 o 
  -3  19   8        5.84       13.29      1.36 o 
  -2  19   8       14.87        6.77      1.06 o 
  -1  19   8       16.68       13.21      1.69 o 
   0  19   8      761.31      802.86     10.90 o 
   1  19   8        1.30        4.98      1.48 o 
   2  19   8        4.81        8.00      1.38 o 
   3  19   8        7.02        4.76      0.77 o 
  -4  20   8        6.49        9.29      1.24 o 
  -3  20   8      133.77      132.41      3.61 o 
  -2  20   8      599.15      563.96     10.63 o 
  -1  20   8        0.05        3.33      1.17 o 
   0  20   8       20.18       21.37      1.88 o 
   1  20   8        0.64        0.17      0.95 o 
   2  20   8      705.91      658.29     11.73 o 
   3  20   8        0.18        1.88      0.67 o 
  -3  21   8       16.19       24.96      1.49 o 
  -2  21   8       63.57       87.34      2.86 o 
  -1  21   8      182.46      154.56      3.86 o 
   0  21   8        0.63        0.25      1.68 o 
   1  21   8       10.14       17.71      2.13 o 
   2  21   8       67.10       73.08      3.83 o 
   3  21   8        2.25        2.50      1.51 o 
  -3  22   8       36.86       41.57      1.75 o 
  -2  22   8       30.08       28.51      2.02 o 
  -1  22   8      284.38      288.25      6.15 o 
   0  22   8       59.58       56.41      2.07 o 
   1  22   8       44.23       41.09      5.13 o 
   2  22   8        0.79        1.57      1.07 o 
   3  22   8        1.62       -0.17      0.53 o 
  -3  23   8       77.67       57.60      2.14 o 
  -2  23   8        3.46        7.84      0.88 o 
  -1  23   8       58.98       54.28      2.33 o 
   0  23   8       44.91       47.46      1.82 o 
   1  23   8       67.99       76.39      3.88 o 
   2  23   8        4.91       10.92      1.41 o 
  -3  24   8        9.29        4.46      1.08 o 
  -2  24   8       17.25       15.61      1.34 o 
  -1  24   8      119.28      143.40      3.54 o 
   0  24   8       11.70        8.23      0.83 o 
   1  24   8       28.28       25.51      2.19 o 
   2  24   8      176.87      185.63      4.99 o 
  -2  25   8       32.64       31.96      2.03 o 
  -1  25   8       41.81       35.85      1.70 o 
   0  25   8        8.54       10.07      0.91 o 
   1  25   8       35.70       43.20      2.58 o 
   2  25   8       52.09       54.52      2.49 o 
  -2  26   8      112.12      102.82      3.16 o 
  -1  26   8       10.80        6.74      0.82 o 
   0  26   8        8.19        4.63      0.70 o 
   1  26   8       78.81       73.93      3.01 o 
   2  26   8        1.83        2.94      1.22 o 
  -2  27   8       17.07       19.52      1.41 o 
  -1  27   8       85.21       81.14      3.07 o 
   0  27   8       42.96       44.09      2.29 o 
   1  27   8       43.71       42.23      1.99 o 
  -1  28   8       36.58       32.77      1.76 o 
   0  28   8       24.98       32.90      2.33 o 
   1  28   8       24.64       30.37      2.08 o 
   0  29   8        0.07        0.48      0.58 o 
  -5   0   9        1.08        2.03      0.79 o 
  -3   0   9      138.65      161.10      6.30 o 
  -1   0   9      897.52      815.34     12.60 o 
   1   0   9      712.16      742.15      9.06 o 
   3   0   9       35.71       28.90      1.89 o 
  -5   1   9        6.71        4.36      0.70 o 
  -4   1   9       26.04       31.44      1.55 o 
  -3   1   9       31.86       41.33      2.37 o 
  -2   1   9       24.78       46.02      1.49 o 
  -1   1   9      691.62      709.24      8.49 o 
   0   1   9        0.69        4.71      0.58 o 
   1   1   9      127.38      131.02      2.70 o 
   2   1   9      311.31      302.55      5.12 o 
   3   1   9       22.96       46.05      1.75 o 
   4   1   9        1.10        5.48      1.27 o 
  -5   2   9       11.31       15.78      1.58 o 
  -4   2   9       11.99       24.80      1.40 o 
  -3   2   9      203.07      210.02      4.32 o 
  -2   2   9      258.92      277.87      3.44 o 
  -1   2   9      211.58      205.12      3.92 o 
   0   2   9        6.38        9.64      2.86 o 
   1   2   9      262.59      250.31      4.38 o 
   2   2   9      676.15      567.64      7.02 o 
   3   2   9       80.91       77.22      2.13 o 
   4   2   9      389.70      400.56      6.42 o 
  -5   3   9        8.18        0.91      0.49 o 
  -4   3   9      128.74      123.10      3.21 o 
  -3   3   9      114.83      102.12      3.06 o 
  -2   3   9      179.13      131.92      2.28 o 
  -1   3   9       49.33       40.18      1.78 o 
   0   3   9       55.45       52.48      1.66 o 
   1   3   9        0.77        1.93      0.53 o 
   2   3   9      653.75      597.41      8.22 o 
   3   3   9      304.59      288.76      4.50 o 
   4   3   9      332.64      294.29      5.57 o 
  -5   4   9       17.60       10.16      0.98 o 
  -4   4   9       76.30       66.36      2.35 o 
  -3   4   9       22.68       27.08      1.67 o 
  -2   4   9        1.75        3.83      0.63 o 
  -1   4   9       91.22      112.44      3.33 o 
   0   4   9      240.83      205.09      3.72 o 
   1   4   9       10.94       15.56      0.98 o 
   2   4   9      191.63      190.25      4.61 o 
   3   4   9        2.07        1.33      1.08 o 
   4   4   9      114.88      137.59      3.81 o 
  -5   5   9       26.95       28.24      1.49 o 
  -4   5   9       40.78       30.84      1.54 o 
  -3   5   9        7.17       10.26      1.12 o 
  -2   5   9        6.04       13.33      0.99 o 
  -1   5   9      706.53      678.03      8.22 o 
   0   5   9     2492.63     2399.30     14.67 o 
   1   5   9       84.76       77.16      2.23 o 
   2   5   9      180.34      203.59      4.78 o 
   3   5   9        1.17        1.20      0.75 o 
   4   5   9       45.72       31.33      1.86 o 
  -5   6   9       41.41       28.63      2.13 o 
  -4   6   9      137.85      119.11      3.10 o 
  -3   6   9       57.28       61.29      2.64 o 
  -2   6   9      317.19      307.89      4.27 o 
  -1   6   9      108.67      141.34      3.32 o 
   0   6   9      272.12      305.61      4.59 o 
   1   6   9        3.31        3.50      1.54 o 
   2   6   9      763.69      739.41      9.11 o 
   3   6   9       62.38       59.48      2.27 o 
   4   6   9        4.58       25.26      2.35 o 
  -5   7   9        0.08        1.55      0.72 o 
  -4   7   9        8.29       16.40      1.62 o 
  -3   7   9      209.62      197.93      5.12 o 
  -2   7   9       49.07       47.89      2.37 o 
  -1   7   9     1145.63     1179.81      9.60 o 
   0   7   9        5.11       16.90      1.16 o 
   1   7   9      103.19      108.21      3.00 o 
   2   7   9       79.59       88.47      3.45 o 
   3   7   9      377.59      406.48      5.81 o 
   4   7   9      107.64      109.62      3.61 o 
  -4   8   9      237.60      215.55      4.92 o 
  -3   8   9      198.72      195.67      4.35 o 
  -2   8   9       96.16       95.27      3.20 o 
  -1   8   9      147.07      141.07      2.80 o 
   0   8   9       57.87       52.40      2.04 o 
   1   8   9     1309.91     1309.19     17.98 o 
   2   8   9     1085.62     1045.99     10.78 o 
   3   8   9      239.60      234.06      3.97 o 
   4   8   9       93.17       98.47      3.04 o 
  -4   9   9       14.47       23.30      1.73 o 
  -3   9   9       90.12       81.89      2.83 o 
  -2   9   9       12.18        7.58      1.02 o 
  -1   9   9        1.99       10.50      0.86 o 
   0   9   9     1045.95     1090.17      9.79 o 
   1   9   9     1987.68     2105.05     21.11 o 
   2   9   9        1.03       14.92      1.35 o 
   3   9   9      273.57      276.83      4.27 o 
   4   9   9       85.39       64.70      3.18 o 
  -4  10   9       39.30       33.85      1.84 o 
  -3  10   9       12.66       25.28      1.89 o 
  -2  10   9      250.28      237.25      5.81 o 
  -1  10   9      412.53      345.68      4.53 o 
   0  10   9       23.59       38.62      1.91 o 
   1  10   9      215.78      245.02      7.97 o 
   2  10   9       33.27       19.72      1.84 o 
   3  10   9       29.76       31.90      1.48 o 
   4  10   9      127.85      130.04      6.26 o 
  -4  11   9      230.60      196.02      4.66 o 
  -3  11   9       49.80       55.42      2.37 o 
  -2  11   9       12.15       15.02      1.36 o 
  -1  11   9      493.57      503.67      5.90 o 
   0  11   9      827.34      835.65      8.69 o 
   1  11   9      145.79      136.82      6.03 o 
   2  11   9      352.32      314.48      7.00 o 
   3  11   9        7.09        9.77      1.00 o 
   4  11   9       85.37       59.01      3.32 o 
  -4  12   9       15.60       25.58      1.74 o 
  -3  12   9       64.97       57.13      2.89 o 
  -2  12   9        8.80       13.96      1.65 o 
  -1  12   9       22.86       40.25      2.40 o 
   0  12   9      288.06      290.25      6.83 o 
   1  12   9       29.19       30.78      3.01 o 
   2  12   9       87.01       91.30      3.77 o 
   3  12   9        2.08        5.66      0.68 o 
   4  12   9      117.59      134.44      4.70 o 
  -4  13   9       10.42       16.41      1.46 o 
  -3  13   9      157.91      140.45      4.40 o 
  -2  13   9      105.28       92.40      3.77 o 
  -1  13   9      673.60      667.17      8.56 o 
   0  13   9       29.83       29.44      2.21 o 
   1  13   9      679.51      669.48     13.25 o 
   2  13   9      218.69      225.14      5.80 o 
   3  13   9      252.72      263.78      4.35 o 
   4  13   9       17.89       12.38      1.40 o 
  -4  14   9      169.04      172.18      4.41 o 
  -3  14   9       66.86       88.29      3.72 o 
  -2  14   9      127.39      118.84      4.22 o 
  -1  14   9      543.37      493.76      8.59 o 
   0  14   9       27.02       17.44      2.16 o 
   1  14   9       60.05       61.19      4.84 o 
   2  14   9        2.96        6.61      1.18 o 
   3  14   9        1.60        6.95      0.95 o 
  -4  15   9       59.05       68.54      2.66 o 
  -3  15   9      102.96      103.09      4.33 o 
  -2  15   9       11.40       12.60      1.85 o 
  -1  15   9       24.01       39.03      2.46 o 
   0  15   9      158.59      186.81      5.37 o 
   1  15   9     1018.40     1057.00     18.71 o 
   2  15   9      112.76      104.62      3.80 o 
   3  15   9      153.68      161.01      3.81 o 
  -4  16   9        0.81        5.09      0.81 o 
  -3  16   9       99.43       78.95      3.67 o 
  -2  16   9      336.58      318.45      8.02 o 
  -1  16   9      537.65      490.93      8.50 o 
   0  16   9      317.68      347.13      7.25 o 
   1  16   9      952.06      907.18     15.16 o 
   2  16   9       56.71       56.33      2.31 o 
   3  16   9        0.27        7.02      0.88 o 
  -4  17   9       42.18       42.19      1.81 o 
  -3  17   9        0.92        2.67      1.04 o 
  -2  17   9        2.30       10.21      1.71 o 
  -1  17   9        0.17        6.24      1.14 o 
   0  17   9       82.45       83.24      2.98 o 
   1  17   9       51.18       55.28      5.36 o 
   2  17   9       24.78       23.89      1.82 o 
   3  17   9      276.30      288.66      4.57 o 
  -4  18   9       81.27       66.40      2.97 o 
  -3  18   9      308.45      308.47      6.58 o 
  -2  18   9        6.76        4.99      1.25 o 
  -1  18   9      140.51      147.13      3.79 o 
   0  18   9       22.02       40.02      2.05 o 
   1  18   9      319.78      325.62      8.80 o 
   2  18   9      108.58      115.71      3.66 o 
   3  18   9        7.74       11.38      0.89 o 
  -3  19   9       88.75       81.86      3.26 o 
  -2  19   9       44.74       64.03      3.40 o 
  -1  19   9       17.94       18.12      1.42 o 
   0  19   9        0.25        0.85      0.69 o 
   1  19   9       10.01        4.04      1.23 o 
   2  19   9       56.57       45.45      2.19 o 
   3  19   9        1.51        2.21      1.50 o 
  -3  20   9       32.87       28.28      1.84 o 
  -2  20   9      131.19      136.27      4.66 o 
  -1  20   9      272.86      283.13      6.30 o 
   0  20   9       23.47       15.89      1.86 o 
   1  20   9        2.19        4.18      2.18 o 
   2  20   9       19.40       22.52      2.09 o 
  -3  21   9        8.59        3.24      1.05 o 
  -2  21   9        8.78       16.29      1.64 o 
  -1  21   9       10.99       12.46      1.10 o 
   0  21   9      317.54      324.69      6.23 o 
   1  21   9        2.10        4.03      1.13 o 
   2  21   9       34.59       31.23      2.24 o 
  -3  22   9       30.63       15.72      1.13 o 
  -2  22   9      149.03      137.93      7.72 o 
  -1  22   9        4.47        8.20      1.07 o 
   0  22   9       37.31       32.66      1.93 o 
   1  22   9      170.09      131.74      4.80 o 
   2  22   9        2.38        2.17      0.76 o 
  -2  23   9       49.29       54.54      2.05 o 
  -1  23   9        2.40        1.89      0.91 o 
   0  23   9      202.39      194.73      4.69 o 
   1  23   9        9.29       10.37      1.41 o 
   2  23   9       47.12       51.16      2.43 o 
  -2  24   9      112.59       97.57      3.29 o 
  -1  24   9       18.07       15.23      1.61 o 
   0  24   9       28.36       37.60      1.95 o 
   1  24   9       83.02       79.30      3.21 o 
   2  24   9       19.91       15.80      1.80 o 
  -2  25   9       45.24       48.56      2.10 o 
  -1  25   9       20.33       24.00      1.80 o 
   0  25   9       54.86       58.26      2.93 o 
   1  25   9        9.20       19.71      1.44 o 
  -1  26   9       32.25       25.31      1.65 o 
   0  26   9       17.44       15.30      1.28 o 
   1  26   9       22.50       28.05      1.48 o 
  -1  27   9      202.03      197.81     10.43 o 
   0  27   9       12.59       10.67      1.37 o 
  -4   0  10       11.60       41.16      2.83 o 
  -2   0  10     1362.73     1289.28     11.45 o 
   0   0  10       75.54       57.47      2.60 o 
   2   0  10       50.93       34.65      2.30 o 
  -4   1  10      146.58      160.67      3.52 o 
  -3   1  10       38.00       41.80      2.18 o 
  -2   1  10       74.23      151.55      3.63 o 
  -1   1  10      187.72      164.13      4.48 o 
   0   1  10      165.05      155.23      2.98 o 
   1   1  10       14.12        5.99      1.10 o 
   2   1  10      114.10      120.52      2.96 o 
   3   1  10      237.98      249.62      4.52 o 
  -4   2  10        2.99       12.36      1.09 o 
  -3   2  10       10.71       22.29      1.53 o 
  -2   2  10      318.29      309.23      5.19 o 
  -1   2  10      855.84      799.89     10.07 o 
   0   2  10       45.75       35.09      1.46 o 
   1   2  10      270.10      241.35      5.35 o 
   2   2  10        3.73        2.64      0.65 o 
   3   2  10       99.25       77.45      2.78 o 
   4   2  10      110.57      109.06      3.72 o 
  -4   3  10        0.18        1.61      0.61 o 
  -3   3  10      139.06      140.89      4.09 o 
  -2   3  10        0.40        5.02      0.88 o 
  -1   3  10        4.47       29.59      2.36 o 
   0   3  10       72.71       65.66      2.24 o 
   1   3  10     1064.04     1165.24     17.84 o 
   2   3  10      250.57      235.73      4.47 o 
   3   3  10      340.49      353.97      9.49 o 
   4   3  10       71.41       73.09      3.19 o 
  -4   4  10        6.93       11.88      0.94 o 
  -3   4  10      484.77      504.23      7.69 o 
  -2   4  10       84.71       87.01      2.95 o 
  -1   4  10      944.39      827.68     11.46 o 
   0   4  10      105.86      114.31      3.05 o 
   1   4  10     1089.64     1129.08     12.62 o 
   2   4  10      112.36      112.97      3.56 o 
   3   4  10        0.80        3.39      1.03 o 
   4   4  10       96.30       96.65      3.72 o 
  -4   5  10       23.98       31.56      1.41 o 
  -3   5  10       25.48       56.64      2.64 o 
  -2   5  10      357.52      398.93      5.93 o 
  -1   5  10        4.60       16.35      2.09 o 
   0   5  10        0.71       11.14      1.14 o 
   1   5  10       91.85       86.28      3.24 o 
   2   5  10      233.83      213.87      4.88 o 
   3   5  10      254.32      292.24      7.06 o 
   4   5  10        0.24        7.64      1.21 o 
  -4   6  10        6.90       10.60      1.29 o 
  -3   6  10       60.95       67.85      2.89 o 
  -2   6  10      396.55      435.41      6.20 o 
  -1   6  10      223.67      187.11      4.64 o 
   0   6  10      424.01      412.87      6.44 o 
   1   6  10      948.33      935.10     10.44 o 
   2   6  10      188.77      188.29      4.56 o 
   3   6  10       17.22       16.26      1.37 o 
   4   6  10      320.65      320.04      6.80 o 
  -4   7  10      173.56      161.74      3.75 o 
  -3   7  10      260.02      251.35      4.66 o 
  -2   7  10        5.44       17.88      1.37 o 
  -1   7  10      177.46      188.44      4.09 o 
   0   7  10      888.40      886.21     10.26 o 
   1   7  10      271.67      271.33      6.92 o 
   2   7  10      272.66      246.09      5.18 o 
   3   7  10        0.05        4.07      0.80 o 
   4   7  10       82.34       62.68      3.00 o 
  -4   8  10        0.08        5.20      0.70 o 
  -3   8  10        1.32        4.21      1.34 o 
  -2   8  10       87.90       87.27      3.06 o 
  -1   8  10      540.36      557.14      6.22 o 
   0   8  10        8.14       27.10      2.04 o 
   1   8  10        8.75        9.50      1.73 o 
   2   8  10        4.16       13.52      1.32 o 
   3   8  10       66.77       67.77      2.60 o 
   4   8  10       62.84       70.23      3.09 o 
  -4   9  10       13.39       16.08      1.03 o 
  -3   9  10      155.98      140.81      3.98 o 
  -2   9  10        0.08        8.98      1.25 o 
  -1   9  10      500.89      515.18      5.95 o 
   0   9  10     1727.14     1756.59     15.37 o 
   1   9  10       14.79       19.17      2.42 o 
   2   9  10        1.48        2.56      0.87 o 
   3   9  10      200.82      216.41      3.89 o 
  -4  10  10        6.93        8.18      1.14 o 
  -3  10  10       92.33       94.99      4.16 o 
  -2  10  10       86.03       86.91      4.12 o 
  -1  10  10        0.21       13.66      1.19 o 
   0  10  10      187.46      193.89      5.79 o 
   1  10  10      502.06      489.71     11.35 o 
   2  10  10       48.04       50.36      2.78 o 
   3  10  10       18.55       15.97      1.09 o 
  -4  11  10       76.92       75.12      2.65 o 
  -3  11  10       65.49       77.29      3.76 o 
  -2  11  10      241.14      205.29      5.24 o 
  -1  11  10      181.32      196.75      4.36 o 
   0  11  10       69.25       81.49      3.76 o 
   1  11  10       46.94       51.69      3.75 o 
   2  11  10       34.50       29.21      2.13 o 
   3  11  10      506.13      533.76      5.78 o 
  -4  12  10        6.06        8.18      1.15 o 
  -3  12  10       81.19       78.82      4.35 o 
  -2  12  10        1.79       15.08      1.95 o 
  -1  12  10        8.15       13.11      1.26 o 
   0  12  10       13.49       19.30      1.62 o 
   1  12  10        0.43        3.01      2.61 o 
   2  12  10      269.44      295.24      6.41 o 
   3  12  10        0.47        5.19      0.66 o 
  -4  13  10        3.11        5.20      0.83 o 
  -3  13  10        5.86       14.50      1.75 o 
  -2  13  10       12.38        9.53      1.65 o 
  -1  13  10       52.09       57.72      2.86 o 
   0  13  10     1081.80     1102.77     10.93 o 
   1  13  10       15.48       18.70      2.37 o 
   2  13  10      160.35      181.12      4.93 o 
   3  13  10       43.55       32.18      1.34 o 
  -4  14  10        0.10        0.64      0.70 o 
  -3  14  10       22.33       24.31      2.05 o 
  -2  14  10      165.23      162.17      5.61 o 
  -1  14  10       10.90        5.82      1.09 o 
   0  14  10      246.92      244.41      5.85 o 
   1  14  10      138.34      125.35      5.63 o 
   2  14  10      388.65      462.99      7.62 o 
   3  14  10        6.36       11.08      0.94 o 
  -4  15  10       76.13       56.09      1.96 o 
  -3  15  10        2.51       10.42      1.44 o 
  -2  15  10      115.24      114.83      5.26 o 
  -1  15  10      242.26      236.50      9.22 o 
   0  15  10      563.85      521.46      8.43 o 
   1  15  10       62.91       60.62      3.90 o 
   2  15  10       68.66       52.08      2.13 o 
   3  15  10       99.58       91.20      2.37 o 
  -3  16  10      102.78       96.13      3.62 o 
  -2  16  10       19.85       20.73      2.07 o 
  -1  16  10       10.05        4.19      1.20 o 
   0  16  10      220.15      214.41      4.59 o 
   1  16  10      109.64      100.55      4.87 o 
   2  16  10       42.06       42.88      1.86 o 
   3  16  10       88.64       90.81      2.63 o 
  -3  17  10       83.05       69.22      2.96 o 
  -2  17  10        4.79        7.61      1.29 o 
  -1  17  10       62.30       64.62      3.47 o 
   0  17  10       54.91       51.51      2.24 o 
   1  17  10        6.20        7.02      1.46 o 
   2  17  10      135.01      115.67      2.81 o 
  -3  18  10        9.53       17.15      1.99 o 
  -2  18  10       14.50       14.27      1.65 o 
  -1  18  10        6.14        8.08      1.36 o 
   0  18  10      311.47      292.72      5.04 o 
   1  18  10       60.76       59.23      3.63 o 
   2  18  10        2.98        4.83      1.03 o 
  -3  19  10        7.46        5.20      0.88 o 
  -2  19  10        1.90        6.03      1.15 o 
  -1  19  10       26.97       19.45      1.54 o 
   0  19  10      252.23      265.07      4.57 o 
   1  19  10      133.20      133.68      5.02 o 
   2  19  10      153.48      145.67      5.08 o 
  -3  20  10       20.49       26.79      1.26 o 
  -2  20  10      418.16      380.39      9.42 o 
  -1  20  10       47.20       31.44      2.19 o 
   0  20  10      489.37      457.01      5.94 o 
   1  20  10        9.61        8.05      0.98 o 
   2  20  10       46.83       52.70      2.60 o 
  -2  21  10        6.84       25.56      1.74 o 
  -1  21  10       45.35       46.66      2.44 o 
   0  21  10       21.70       21.49      1.27 o 
   1  21  10       26.02       23.23      1.44 o 
   2  21  10        7.99       12.53      1.26 o 
  -2  22  10        0.84        1.24      0.57 o 
  -1  22  10        2.11        4.31      0.72 o 
   0  22  10       51.49       41.23      1.57 o 
   1  22  10       48.09       50.47      1.92 o 
   2  22  10       89.66      112.32      3.59 o 
  -2  23  10       17.33       20.67      1.45 o 
  -1  23  10       27.07       23.60      2.93 o 
   0  23  10       40.84       40.07      1.70 o 
   1  23  10       11.50       13.17      0.92 o 
  -2  24  10       43.68       40.98      1.97 o 
  -1  24  10        2.58        2.46      0.73 o 
   0  24  10       10.08       11.54      1.63 o 
   1  24  10       15.35       14.36      1.38 o 
  -1  25  10       26.83       22.39      2.05 o 
   0  25  10        9.98       12.21      1.38 o 
  -3   0  11      269.09      313.22      9.90 o 
  -1   0  11      148.81      138.47      6.19 o 
   1   0  11      146.75      156.77      5.24 o 
   3   0  11       56.81       52.35      3.37 o 
  -4   1  11        8.47        6.03      0.88 o 
  -3   1  11        2.77       38.65      1.97 o 
  -2   1  11        1.20        6.12      0.95 o 
  -1   1  11      127.28      125.32      4.18 o 
   0   1  11       97.72      129.30      5.29 o 
   1   1  11       59.38       59.20      2.58 o 
   2   1  11       85.10       74.88      2.44 o 
   3   1  11      280.74      294.21      4.75 o 
  -4   2  11        1.19        0.56      0.45 o 
  -3   2  11      216.78      215.52      5.86 o 
  -2   2  11      281.00      299.15      4.70 o 
  -1   2  11       80.40       76.91      3.29 o 
   0   2  11      931.54      970.22     14.32 o 
   1   2  11        0.66        1.71      0.76 o 
   2   2  11       89.40      117.25      3.05 o 
   3   2  11        9.00        9.61      1.22 o 
  -4   3  11       18.30       14.10      0.95 o 
  -3   3  11       77.41       74.63      2.49 o 
  -2   3  11      738.59      691.14      7.92 o 
  -1   3  11      116.22      106.92      4.55 o 
   0   3  11      176.69      180.45      6.21 o 
   1   3  11       53.25       52.73      2.57 o 
   2   3  11      443.56      403.90      5.59 o 
   3   3  11       75.45       86.55      3.41 o 
  -4   4  11       13.32       19.56      1.29 o 
  -3   4  11      210.28      198.90      5.01 o 
  -2   4  11      103.28      115.96      2.97 o 
  -1   4  11        2.39        4.92      0.92 o 
   0   4  11       75.79       62.39      3.72 o 
   1   4  11      143.93      146.68      4.22 o 
   2   4  11        4.90        4.23      0.81 o 
   3   4  11       75.95       82.21      3.32 o 
  -4   5  11      283.58      223.74      3.92 o 
  -3   5  11       16.26       23.36      1.98 o 
  -2   5  11        8.59        9.39      1.03 o 
  -1   5  11        5.41        6.97      0.99 o 
   0   5  11      183.31      174.07      4.97 o 
   1   5  11      390.80      398.83      9.12 o 
   2   5  11      163.49      151.14      3.38 o 
   3   5  11       86.66       89.00      3.42 o 
  -4   6  11       76.50       63.13      4.20 o 
  -3   6  11       28.54       35.54      2.16 o 
  -2   6  11        4.53        2.98      0.71 o 
  -1   6  11       53.71       62.03      2.28 o 
   0   6  11      207.72      190.93      5.20 o 
   1   6  11       38.37       45.48      2.34 o 
   2   6  11       95.13       91.43      2.59 o 
   3   6  11        7.87        7.32      1.10 o 
  -4   7  11       19.93       17.89      2.06 o 
  -3   7  11        4.67        6.89      0.98 o 
  -2   7  11       13.48       13.46      1.16 o 
  -1   7  11      706.35      719.85      8.90 o 
   0   7  11       47.10       58.69      3.23 o 
   1   7  11      152.38      145.99      5.01 o 
   2   7  11        1.71        1.20      0.70 o 
   3   7  11      302.16      326.74      6.31 o 
  -4   8  11      151.54      126.37      3.31 o 
  -3   8  11       12.07       10.43      1.10 o 
  -2   8  11       80.98       72.88      2.74 o 
  -1   8  11      167.13      153.80      3.44 o 
   0   8  11      196.72      226.28      6.25 o 
   1   8  11      737.10      774.72     13.92 o 
   2   8  11      108.74      117.55      3.24 o 
   3   8  11        0.53        7.21      0.81 o 
  -4   9  11        1.99        7.00      0.61 o 
  -3   9  11       61.77       56.46      2.95 o 
  -2   9  11      161.77      144.14      5.14 o 
  -1   9  11        0.28       14.18      1.09 o 
   0   9  11        4.54       13.31      1.70 o 
   1   9  11        3.86        2.39      1.33 o 
   2   9  11      255.05      244.37      5.64 o 
   3   9  11      290.25      299.56      4.37 o 
  -4  10  11       69.86       48.12      2.57 o 
  -3  10  11        0.25        4.16      1.06 o 
  -2  10  11        0.69        3.65      1.21 o 
  -1  10  11      331.17      304.58      4.51 o 
   0  10  11      142.17      161.51      5.19 o 
   1  10  11      131.81      123.11      5.55 o 
   2  10  11      401.06      429.05      7.31 o 
   3  10  11       86.46       96.94      2.41 o 
  -4  11  11      307.18      231.71      5.79 o 
  -3  11  11       40.54       42.96      2.51 o 
  -2  11  11       63.18       44.57      3.80 o 
  -1  11  11      177.18      189.20      3.54 o 
   0  11  11        3.78        5.16      1.13 o 
   1  11  11       35.20       41.08      3.24 o 
   2  11  11      129.91      137.08      4.07 o 
   3  11  11      109.63      101.86      6.48 o 
  -4  12  11        4.65       22.54      1.76 o 
  -3  12  11       67.59       67.16      3.05 o 
  -2  12  11       11.02        7.80      2.69 o 
  -1  12  11        3.86       16.63      1.39 o 
   0  12  11        5.80        3.64      1.05 o 
   1  12  11      134.29      147.24      5.87 o 
   2  12  11       10.77       13.80      1.64 o 
   3  12  11      164.73      165.85      5.41 o 
  -3  13  11      108.54       75.49      4.73 o 
  -2  13  11       38.10       49.49      2.95 o 
  -1  13  11      781.40      793.78     10.61 o 
   0  13  11        1.69        5.51      1.09 o 
   1  13  11        2.58        5.63      1.48 o 
   2  13  11        0.86        1.06      0.62 o 
   3  13  11      262.03      267.69      6.41 o 
  -3  14  11      137.62      118.89      3.76 o 
  -2  14  11        9.37        9.44      1.91 o 
  -1  14  11       94.64       96.91      3.03 o 
   0  14  11       36.19       37.81      2.88 o 
   1  14  11      272.58      278.49      7.73 o 
   2  14  11        8.08        6.52      0.82 o 
   3  14  11       27.85       31.88      2.04 o 
  -3  15  11        3.08        4.58      0.89 o 
  -2  15  11       16.95        8.38      1.28 o 
  -1  15  11       13.46       14.51      1.45 o 
   0  15  11        4.71       10.24      1.00 o 
   1  15  11      170.79      177.81      6.02 o 
   2  15  11      538.45      527.66      6.44 o 
  -3  16  11      102.98       76.74      2.74 o 
  -2  16  11       98.05      111.22      4.64 o 
  -1  16  11       17.02       17.52      1.48 o 
   0  16  11      401.67      419.78      5.75 o 
   1  16  11       55.72       52.42      2.41 o 
   2  16  11       37.95       42.14      1.57 o 
  -3  17  11       92.90       82.64      2.28 o 
  -2  17  11       22.56       13.06      1.44 o 
  -1  17  11       79.67       93.60      3.14 o 
   0  17  11        1.92       19.20      1.45 o 
   1  17  11       19.33       19.63      1.44 o 
   2  17  11      213.34      229.74      3.99 o 
  -3  18  11      136.97      136.24      3.75 o 
  -2  18  11        2.92        2.16      0.63 o 
  -1  18  11       13.46       13.85      1.82 o 
   0  18  11       30.66       34.98      1.57 o 
   1  18  11      145.27      128.48      3.45 o 
   2  18  11      148.08      174.52      4.30 o 
  -2  19  11       72.69       76.86      2.39 o 
  -1  19  11      120.77      111.12      3.68 o 
   0  19  11       48.63       35.50      1.49 o 
   1  19  11        2.70        3.43      0.77 o 
   2  19  11       67.09       55.82      2.24 o 
  -2  20  11       33.13       48.64      1.74 o 
  -1  20  11      266.51      287.07      5.44 o 
   0  20  11       97.07       77.73      2.00 o 
   1  20  11       29.44       31.63      1.97 o 
  -2  21  11       40.16       38.37      1.83 o 
  -1  21  11      236.87      210.72      4.39 o 
   0  21  11        0.72        1.10      0.40 o 
   1  21  11       34.99       33.41      2.05 o 
  -1  22  11        4.82        6.10      1.59 o 
   0  22  11        8.58        6.00      0.99 o 
   1  22  11       77.37       75.71      3.57 o 
  -1  23  11        1.26        0.56      0.53 o 
  -4   0  12       64.67       51.14      2.80 o 
  -2   0  12       18.21       10.05      2.74 o 
   0   0  12        0.75       18.64      4.02 o 
   2   0  12        6.51        9.13      1.33 o 
  -4   1  12        8.98        9.49      0.97 o 
  -3   1  12      202.11      166.89      4.08 o 
  -2   1  12        2.55        3.04      0.90 o 
  -1   1  12      233.48      256.04      5.81 o 
   0   1  12      377.91      341.94     10.69 o 
   1   1  12       25.91       24.67      1.84 o 
   2   1  12      178.41      160.95      3.54 o 
   3   1  12      133.92      120.51      3.82 o 
  -4   2  12        6.89        3.10      0.63 o 
  -3   2  12       38.32       41.01      2.08 o 
  -2   2  12        4.21        9.08      1.26 o 
  -1   2  12       35.69       45.52      2.51 o 
   0   2  12       22.38       24.27      2.99 o 
   1   2  12      121.84      129.05      3.64 o 
   2   2  12        2.71        1.95      0.56 o 
   3   2  12       15.96       13.15      1.38 o 
  -4   3  12        8.85       11.71      1.42 o 
  -3   3  12       26.94       22.08      1.99 o 
  -2   3  12      205.14      189.81      5.38 o 
  -1   3  12      199.56      194.25      5.04 o 
   0   3  12        9.58       16.82      2.02 o 
   1   3  12      359.59      364.72      6.07 o 
   2   3  12       26.89       23.18      1.38 o 
   3   3  12      177.38      166.08      4.88 o 
  -4   4  12       24.60       24.70      1.96 o 
  -3   4  12        0.32        1.14      0.51 o 
  -2   4  12      159.37      146.30      4.63 o 
  -1   4  12        1.56        1.97      0.73 o 
   0   4  12      364.37      367.48      7.08 o 
   1   4  12      899.16      903.28      9.42 o 
   2   4  12        7.41        5.25      0.70 o 
   3   4  12      132.73      149.67      4.72 o 
  -4   5  12        7.53        9.83      1.28 o 
  -3   5  12       24.18       34.22      1.49 o 
  -2   5  12        5.13        8.48      1.31 o 
  -1   5  12      223.93      207.43      4.62 o 
   0   5  12        1.71        7.48      1.30 o 
   1   5  12      119.07      123.13      4.00 o 
   2   5  12       48.10       40.88      1.58 o 
   3   5  12      784.65      801.86     10.92 o 
  -3   6  12       25.23       27.93      1.34 o 
  -2   6  12       21.39       26.21      1.61 o 
  -1   6  12      239.45      243.07      6.29 o 
   0   6  12      536.11      598.98      9.95 o 
   1   6  12       96.55      110.57      5.03 o 
   2   6  12      100.45      116.53      2.94 o 
   3   6  12       26.05       25.09      2.01 o 
  -3   7  12      133.46       86.03      2.72 o 
  -2   7  12      260.47      251.55      5.11 o 
  -1   7  12        3.54        9.06      1.16 o 
   0   7  12      736.11      723.20     10.79 o 
   1   7  12        2.19        0.95      1.52 o 
   2   7  12      238.13      224.59      3.96 o 
   3   7  12       47.48       42.79      2.52 o 
  -3   8  12        4.48       16.54      1.27 o 
  -2   8  12        3.90       11.37      1.12 o 
  -1   8  12        0.94        4.25      0.83 o 
   0   8  12      219.63      245.43      6.23 o 
   1   8  12        1.23        4.71      1.31 o 
   2   8  12       39.33       60.13      2.53 o 
   3   8  12        0.27        6.61      1.07 o 
  -3   9  12       67.66       66.24      2.34 o 
  -2   9  12        2.45        3.63      0.81 o 
  -1   9  12       16.77       24.32      2.09 o 
   0   9  12        0.33        3.49      1.68 o 
   1   9  12       69.68       53.45      3.48 o 
   2   9  12      140.16      153.50      3.89 o 
   3   9  12      404.92      431.50      7.35 o 
  -3  10  12       12.15       11.20      1.04 o 
  -2  10  12        8.64       18.26      1.49 o 
  -1  10  12       26.69       28.29      1.95 o 
   0  10  12        3.45        4.85      1.19 o 
   1  10  12      809.35      826.55     12.97 o 
   2  10  12       69.04       71.05      2.59 o 
  -3  11  12        3.87        2.85      0.61 o 
  -2  11  12      129.95      132.95      3.76 o 
  -1  11  12       15.37       21.36      2.28 o 
   0  11  12       92.30       90.65      4.46 o 
   1  11  12      109.96      120.00      4.89 o 
   2  11  12      134.64      145.17      3.06 o 
  -3  12  12        0.28        1.23      0.44 o 
  -2  12  12       17.85       19.67      1.49 o 
  -1  12  12        0.11        0.53      0.59 o 
   0  12  12      168.63      205.75      6.76 o 
   1  12  12       96.25       99.91      5.07 o 
   2  12  12       43.01       61.05      2.04 o 
  -3  13  12        1.71       -0.27      0.44 o 
  -2  13  12       30.91       31.95      1.81 o 
  -1  13  12        7.40        7.84      1.06 o 
   0  13  12       30.84       43.79      2.29 o 
   1  13  12        1.70        2.24      1.41 o 
   2  13  12      539.03      551.22      5.39 o 
  -3  14  12        4.99        6.38      0.68 o 
  -2  14  12       45.63       49.69      2.12 o 
  -1  14  12        0.17        1.24      0.68 o 
   0  14  12      325.43      313.71      5.75 o 
   1  14  12        8.03        7.36      1.00 o 
   2  14  12      435.21      527.84      4.90 o 
  -3  15  12        0.03        2.91      0.58 o 
  -2  15  12       24.53       27.64      1.55 o 
  -1  15  12        1.07       10.30      1.05 o 
   0  15  12      366.18      354.18      5.95 o 
   1  15  12      407.31      422.19      5.17 o 
   2  15  12       91.80      102.38      2.39 o 
  -2  16  12        6.45       18.28      1.22 o 
  -1  16  12       50.74       41.69      1.87 o 
   0  16  12        4.04        9.81      1.02 o 
   1  16  12      182.92      179.45      3.14 o 
   2  16  12       49.28       67.19      2.29 o 
  -2  17  12      107.55      115.34      2.68 o 
  -1  17  12      180.02      191.14      3.64 o 
   0  17  12       68.66       63.38      2.17 o 
   1  17  12        0.24        1.44      0.48 o 
  -2  18  12       53.38       47.12      1.86 o 
  -1  18  12       12.18       11.87      1.05 o 
   0  18  12      186.47      174.74      4.55 o 
   1  18  12       60.43       61.29      2.06 o 
  -1  19  12       72.16       61.79      2.54 o 
   0  19  12      114.80       97.78      4.09 o 
   1  19  12      126.94      143.90      3.36 o 
  -1  20  12      101.97       92.31      3.79 o 
  -3   0  13       28.83       34.46      2.88 o 
  -1   0  13      196.00      184.07      5.85 o 
   1   0  13       24.89       20.01      1.84 o 
  -3   1  13       80.16       75.54      2.82 o 
  -2   1  13      105.15       98.80      4.79 o 
  -1   1  13      184.81      195.00      4.24 o 
   0   1  13      153.75      166.80      3.76 o 
   1   1  13       34.73       50.99      2.01 o 
   2   1  13        3.29        0.28      0.36 o 
  -3   2  13      131.43      110.31      7.35 o 
  -2   2  13       46.85       45.43      2.31 o 
  -1   2  13       41.52       61.60      2.50 o 
   0   2  13      401.13      403.94      8.02 o 
   1   2  13       47.97       35.53      1.68 o 
   2   2  13       15.52       12.45      0.86 o 
  -3   3  13        2.52        5.38      1.47 o 
  -2   3  13       78.66       95.35      4.99 o 
  -1   3  13      236.93      226.73      6.28 o 
   0   3  13      564.77      544.40     13.62 o 
   1   3  13        2.30        0.83      0.49 o 
   2   3  13      247.07      219.58      3.31 o 
  -3   4  13       10.19        7.30      0.89 o 
  -2   4  13       15.38       16.98      1.50 o 
  -1   4  13       69.12       68.64      2.63 o 
   0   4  13      155.27      166.52     11.08 o 
   1   4  13       48.16       51.77      2.21 o 
   2   4  13        5.79        8.52      0.72 o 
  -3   5  13        1.57        1.83      1.14 o 
  -2   5  13       21.07       22.73      1.66 o 
  -1   5  13      106.94      120.59      3.40 o 
   0   5  13      103.40      120.83      5.29 o 
   1   5  13        1.36        0.98      0.80 o 
   2   5  13      165.26      178.79      2.89 o 
  -3   6  13       20.46       29.13      2.86 o 
  -2   6  13        8.43        7.39      1.22 o 
  -1   6  13       26.25       24.53      2.07 o 
   0   6  13       48.77       51.58      3.97 o 
   1   6  13       10.71       10.98      1.45 o 
   2   6  13       25.11       33.82      1.55 o 
  -3   7  13      138.95      129.56      5.65 o 
  -2   7  13        1.59        0.33      0.75 o 
  -1   7  13      433.15      451.05      7.90 o 
   0   7  13       13.62        6.45      1.35 o 
   1   7  13       90.66      103.37      3.37 o 
   2   7  13        1.83        3.57      0.59 o 
  -3   8  13      104.17       86.27      4.53 o 
  -2   8  13       96.81       82.88      4.10 o 
  -1   8  13        9.88       27.27      1.75 o 
   0   8  13      507.63      513.13     16.84 o 
   1   8  13      405.73      405.83      8.20 o 
   2   8  13      274.39      308.83      4.35 o 
  -3   9  13        7.92        5.36      1.34 o 
  -2   9  13       84.64       78.68      3.39 o 
  -1   9  13       78.61       88.75      3.52 o 
   0   9  13      149.75      156.20      5.86 o 
   1   9  13       60.00       66.84      2.62 o 
   2   9  13      575.25      585.92      5.77 o 
  -3  10  13        1.87       -0.12      0.67 o 
  -2  10  13      141.39      132.07      4.54 o 
  -1  10  13        0.13        5.08      1.99 o 
   0  10  13      128.86      150.06      4.25 o 
   1  10  13        0.39        5.27      0.86 o 
   2  10  13        7.42       17.96      1.01 o 
  -2  11  13       35.44       36.07      2.25 o 
  -1  11  13       29.30       33.18      2.38 o 
   0  11  13        2.52        6.60      1.09 o 
   1  11  13      284.56      274.49      4.91 o 
   2  11  13       60.84       70.25      1.79 o 
  -2  12  13       15.10        8.96      1.79 o 
  -1  12  13      153.19      135.93      6.60 o 
   0  12  13      194.78      199.63      4.63 o 
   1  12  13      281.80      311.12      5.00 o 
  -2  13  13        0.08        1.01      0.54 o 
  -1  13  13      175.21      202.38      5.18 o 
   0  13  13       36.66       31.09      1.62 o 
   1  13  13        0.19        3.34      0.55 o 
  -2  14  13        0.18        0.10      0.48 o 
  -1  14  13       50.94       57.07      2.61 o 
   0  14  13       63.74       64.90      3.35 o 
   1  14  13      101.66      100.90      2.12 o 
  -2  15  13        0.57        0.87      0.66 o 
  -1  15  13       81.85       95.65      3.68 o 
   0  15  13       90.28       81.24      8.18 o 
   1  15  13       12.50        7.26      0.68 o 
  -1  16  13       33.49       32.84      2.36 o 
   0  16  13      284.34      279.00      6.39 o 
  -1  17  13       36.66       38.20      2.27 o 
  -2   0  14        8.58       16.42      2.44 o 
   0   0  14      264.98      295.90      8.84 o 
  -2   1  14       86.70       91.67      3.80 o 
  -1   1  14      325.41      317.81      4.36 o 
   0   1  14      132.68      131.29      3.17 o 
   1   1  14        1.79        1.97      0.45 o 
  -2   2  14       17.63       15.83      1.67 o 
  -1   2  14       19.15       24.80      1.50 o 
   0   2  14        8.34        6.84      0.85 o 
   1   2  14      146.04      114.07      2.81 o 
  -2   3  14       11.32       15.47      2.38 o 
  -1   3  14       39.24       42.53      1.91 o 
   0   3  14       13.12       14.60      1.14 o 
   1   3  14        4.60        4.84      0.71 o 
  -2   4  14       76.04       55.44      3.40 o 
  -1   4  14       14.36       13.36      1.23 o 
   0   4  14        6.91        6.52      1.00 o 
   1   4  14      275.93      262.21      4.20 o 
  -2   5  14        6.87        4.95      0.81 o 
  -1   5  14        7.70       11.74      1.07 o 
   0   5  14      134.03      143.81      4.04 o 
   1   5  14       52.18       68.19      2.28 o 
  -2   6  14       96.41       76.84      2.67 o 
  -1   6  14        1.51        5.27      0.76 o 
   0   6  14      226.17      219.17      5.44 o 
   1   6  14       25.39       27.25      1.36 o 
  -2   7  14       31.72       28.45      1.66 o 
  -1   7  14       18.30       19.13      1.68 o 
   0   7  14      154.32      129.36      3.08 o 
   1   7  14        8.08        2.38      0.51 o 
  -2   8  14       15.96       20.65      2.15 o 
  -1   8  14      220.23      216.92      5.18 o 
   0   8  14       99.84      105.94      2.73 o 
   1   8  14      196.17      208.18      3.39 o 
  -2   9  14       65.59       67.47      2.42 o 
  -1   9  14        2.46       12.89      1.35 o 
   0   9  14       34.24       36.34      1.58 o 
   1   9  14       43.40       44.38      1.52 o 
  -2  10  14       10.60        9.92      1.59 o 
  -1  10  14       70.80       71.75      2.79 o 
   0  10  14        0.30        4.52      0.63 o 
   1  10  14       73.44       70.17      1.84 o 
  -1  11  14       14.79       17.82      1.38 o 
   0  11  14        4.92        8.84      0.77 o 
   1  11  14      350.57      342.91      6.64 o 
  -1  12  14       25.69       25.55      2.02 o 
   0  12  14      233.64      225.62      5.50 o 
  -1  13  14       29.98       35.14      2.19 o 
   0  13  14       19.32       24.82      1.34 o 
   0   1  15        0.89        4.79      0.76 o 
   0   2  15      343.46      319.76      7.86 o 
   0   3  15      280.14      283.36      4.47 o 
   0   4  15      111.53      117.01      6.08 o 
   0   5  15       30.32       36.53      2.27 o 
   0   6  15       20.04       20.33      1.65 o 
                                                 
